# Supplementary material for: 4-[2-(4-Meth­oxy­phen­yl)eth­yl]-3-(thio­phen-2-ylmeth­yl)-1H-1,2,4-triazol-5(4H)-one monohydrate
Source: Acta Crystallogr Sect E Struct Rep Online. 2011 Nov 5;67(Pt 12):o3188–9. doi: 10.1107/S1600536811045508 (PMC3238856; doi:10.1107/S1600536811045508)
Supplement: Supplementary file 1 [file e-67-o3188-sup1.cif]

##############################################################################
#                                                                            #
# This CIF contains the data in a paper accepted for publication in          #
# Acta Crystallographica Section E. It conforms to the requirements of       #
# Notes for Authors for Acta Crystallographica Section E, and has been       #
# peer reviewed under the auspices of the IUCr Commission on Journals.       #
#                                                                            #
# Full details of the Crystallographic Information File format               #
# are given in the paper "The Crystallographic Information File (CIF):       #
# a New Standard Archive File for Crystallography" by S. R. Hall, F. H.      #
# Allen and I. D. Brown [Acta Cryst. (1991), A47, 655-685].                  #
#                                                                            #
# The current version of the core CIF dictionary is obtainable from          #
# ftp://ftp.iucr.org/pub/cif_core.dic.                                       #
#                                                                            #
# Software is freely available for graphical display of the structure(s)     #
# in this CIF. For information consult the CIF software page                 #
# http://www.iucr.org/resources/cif/software.                                #
#                                                                            #
# This file may be used for bona fide research purposes within the           #
# scientific community so long as proper attribution is given to the journal # 
# article from which it was obtained.                                        #
#                                                                            #
##############################################################################
data_I
_audit_creation_method     SHELXL-97
_chemical_name_systematic
;
4-[2-(4-methoxyphenyl)ethyl]-3-(thiophen-2-ylmethyl)-1<i>H</i>-1,2,4-triazol-
5(4<i>H</i>)-one monohydrate
;
_chemical_name_common     ?
_chemical_formula_moiety     'C16 H17 N3 O2 S, H2 O'
_chemical_formula_sum     'C16 H19 N3 O3 S'
_chemical_formula_iupac     'C16 H17 N3 O2 S, H2 O'
_chemical_formula_weight     333.40
_chemical_melting_point     ?
_symmetry_cell_setting     monoclinic
_symmetry_space_group_name_H-M     'P 21/n'
_symmetry_space_group_name_Hall     '-P 2yn'
loop_
    _symmetry_equiv_pos_as_xyz
    'x, y, z'
    '-x+1/2, y+1/2, -z+1/2'
    '-x, -y, -z'
    'x-1/2, -y-1/2, z-1/2'
_cell_length_a     6.79450(10)
_cell_length_b     30.8791(7)
_cell_length_c     7.8564(2)
_cell_angle_alpha     90.00
_cell_angle_beta     102.0570(10)
_cell_angle_gamma     90.00
_cell_volume     1611.97(6)
_cell_formula_units_Z     4
_cell_measurement_reflns_used     7004
_cell_measurement_theta_min     2.6
_cell_measurement_theta_max     32.1
_cell_measurement_temperature     292(2)
_exptl_crystal_description     block
_exptl_crystal_colour     colourless
_exptl_crystal_size_max     0.30
_exptl_crystal_size_mid     0.25
_exptl_crystal_size_min     0.20
_exptl_crystal_density_diffrn     1.374
_exptl_crystal_density_meas     ?
_exptl_crystal_density_method     'not measured'
_exptl_crystal_F_000     704
_exptl_absorpt_coefficient_mu     0.219
_exptl_absorpt_correction_type     multi-scan
_exptl_absorpt_process_details     '(SADABS; Bruker, 2004)'
_exptl_absorpt_correction_T_min     0.901
_exptl_absorpt_correction_T_max     0.962
_exptl_special_details     ?
_diffrn_ambient_temperature     292(2)
_diffrn_radiation_type     MoK\a
_diffrn_radiation_wavelength     0.71073
_diffrn_radiation_source     'fine-focus sealed tube'
_diffrn_radiation_monochromator     graphite
_diffrn_measurement_device_type     'Bruker APEXII KappaCCD'
_diffrn_measurement_method     '\w and \f scan'
_diffrn_detector_area_resol_mean     ?
_diffrn_reflns_number     30445
_diffrn_reflns_av_R_equivalents     0.0236
_diffrn_reflns_av_sigmaI/netI     0.0123
_diffrn_reflns_theta_min     2.64
_diffrn_reflns_theta_max     25.99
_diffrn_reflns_theta_full     25.99
_diffrn_measured_fraction_theta_max     1.000
_diffrn_measured_fraction_theta_full     1.000
_diffrn_reflns_limit_h_min     -8
_diffrn_reflns_limit_h_max     8
_diffrn_reflns_limit_k_min     -38
_diffrn_reflns_limit_k_max     38
_diffrn_reflns_limit_l_min     -9
_diffrn_reflns_limit_l_max     9
_diffrn_standards_number     ?
_diffrn_standards_interval_count     ?
_diffrn_standards_interval_time     ?
_diffrn_standards_decay_%     0
_refine_special_details
;
Refinement of <i>F</i>^2^ against ALL reflections. The weighted <i>R</i>-factor
<i>wR</i> and goodness of fit <i>S</i> are based on <i>F</i>^2^, conventional
<i>R</i>-factors <i>R</i> are based on <i>F</i>, with <i>F</i> set to zero for
negative <i>F</i>^2^. The threshold expression of <i>F</i>^2^ >
\s(<i>F</i>^2^) is used only for calculating <i>R</i>-factors(gt) <i>etc</i>.
and is not relevant to the choice of reflections for refinement.
<i>R</i>-factors based on <i>F</i>^2^ are statistically about twice as large
as those based on <i>F</i>, and <i>R</i>- factors based on ALL data will be
even larger.
;
_reflns_number_total     3176
_reflns_number_gt     2877
_reflns_threshold_expression     I>2sigma(I)
_refine_ls_structure_factor_coef     Fsqd
_refine_ls_matrix_type     full
_refine_ls_R_factor_all     0.0407
_refine_ls_R_factor_gt     0.0363
_refine_ls_wR_factor_gt     0.0862
_refine_ls_wR_factor_ref     0.0897
_refine_ls_goodness_of_fit_ref     1.079
_refine_ls_restrained_S_all     1.079
_refine_ls_number_reflns     3176
_refine_ls_number_parameters     240
_refine_ls_number_restraints     0
_refine_ls_hydrogen_treatment     mixed
_refine_ls_weighting_scheme     calc
_refine_ls_weighting_details
         'calc w=1/[\s^2^(Fo^2^)+(0.0386P)^2^+0.4907P] where P=(Fo^2^+2Fc^2^)/3'
_atom_sites_solution_hydrogens     geom
_atom_sites_solution_primary     direct
_atom_sites_solution_secondary     difmap
_refine_ls_shift/su_max     0.000
_refine_ls_shift/su_mean     0.000
_refine_diff_density_max     0.160
_refine_diff_density_min     -0.227
_refine_ls_extinction_method     none
_refine_ls_extinction_coef     ?
loop_
    _atom_type_symbol
    _atom_type_description
    _atom_type_scat_dispersion_real
    _atom_type_scat_dispersion_imag
    _atom_type_scat_source
    'C' 'C' 0.0033 0.0016
                         'International Tables Vol C Tables 4.2.6.8 and 6.1.1.4'
    'H' 'H' 0.0000 0.0000
                         'International Tables Vol C Tables 4.2.6.8 and 6.1.1.4'
    'N' 'N' 0.0061 0.0033
                         'International Tables Vol C Tables 4.2.6.8 and 6.1.1.4'
    'O' 'O' 0.0106 0.0060
                         'International Tables Vol C Tables 4.2.6.8 and 6.1.1.4'
    'S' 'S' 0.1246 0.1234
                         'International Tables Vol C Tables 4.2.6.8 and 6.1.1.4'
_computing_data_collection     'APEX2 (Bruker, 2004)'
_computing_cell_refinement     'SAINT-Plus (Bruker, 2004)'
_computing_data_reduction     'SAINT-Plus (Bruker, 2004)'
_computing_structure_solution     'SIR92 (Altomare <i>et al.</i>, 1993)'
_computing_structure_refinement     'SHELXL97 (Sheldrick, 2008)'
_computing_molecular_graphics
                              'ORTEP-3 (Farrugia, 1997) and PLATON (Spek, 2009)'
_computing_publication_material     'SHELXL97 (Sheldrick, 2008)'
loop_
    _atom_site_type_symbol
    _atom_site_label
    _atom_site_fract_x
    _atom_site_fract_y
    _atom_site_fract_z
    _atom_site_U_iso_or_equiv
    _atom_site_adp_type
    _atom_site_calc_flag
    _atom_site_refinement_flags
    _atom_site_occupancy
    _atom_site_symmetry_multiplicity
    _atom_site_disorder_assembly
    _atom_site_disorder_group
    S S1 0.5309(3) 0.08013(7) 0.3984(2) 0.0486(3) Uani d P 0.634(4) 1 A 1
    C C3 0.7012(18) 0.1520(3) 0.3706(15) 0.083(5) Uani d P 0.634(4) 1 A 1
    H H3 0.7865 0.1737 0.3470 0.099 Uiso calc PR 0.634(4) 1 A 1
    S S1' 0.7024(6) 0.15919(17) 0.3771(5) 0.0490(6) Uani d P 0.366(4) 1 A 2
    C C3' 0.562(2) 0.0828(5) 0.386(2) 0.083(7) Uani d P 0.366(4) 1 A 2
    H H3' 0.5387 0.0531 0.3765 0.100 Uiso calc PR 0.366(4) 1 A 2
    O O1 0.86927(14) 0.01851(4) -0.29652(13) 0.0451(3) Uani d . 1 1 A .
    O O2 0.83597(18) 0.25350(4) 0.13401(18) 0.0602(3) Uani d . 1 1 . .
    N N1 0.61110(16) 0.05605(4) 0.01137(15) 0.0377(3) Uani d . 1 1 A .
    N N2 0.62048(17) 0.03584(4) -0.14363(15) 0.0381(3) Uani d . 1 1 A .
    H H2A 0.510(3) 0.0281(6) -0.213(2) 0.052(5) Uiso d . 1 1 . .
    N N3 0.92215(15) 0.05475(3) -0.03060(13) 0.0293(2) Uani d . 1 1 A .
    C C1 0.4375(3) 0.12019(8) 0.4753(2) 0.0672(6) Uani d . 1 1 . .
    H H1 0.3274 0.1176 0.5278 0.081 Uiso calc R 1 1 A 1
    C C2 0.5251(3) 0.15777(7) 0.4608(2) 0.0710(6) Uani d . 1 1 A .
    H H2 0.4850 0.1841 0.5001 0.085 Uiso calc R 1 1 B 1
    C C4 0.7112(2) 0.10794(5) 0.32991(17) 0.0362(3) Uani d . 1 1 . .
    C C5 0.8700(2) 0.08860(5) 0.24723(18) 0.0390(3) Uani d . 1 1 A .
    H H5A 0.9634 0.1113 0.2317 0.047 Uiso calc R 1 1 . .
    H H5B 0.9446 0.0675 0.3267 0.047 Uiso calc R 1 1 . .
    C C6 0.79510(18) 0.06713(4) 0.07565(16) 0.0311(3) Uani d . 1 1 . .
    C C7 0.80746(18) 0.03455(4) -0.17298(16) 0.0319(3) Uani d . 1 1 . .
    C C8 1.13309(17) 0.06594(4) -0.02062(17) 0.0328(3) Uani d . 1 1 . .
    H H8A 1.2025 0.0414 -0.0577 0.039 Uiso calc R 1 1 A .
    H H8B 1.1963 0.0725 0.0991 0.039 Uiso calc R 1 1 . .
    C C9 1.1530(2) 0.10497(5) -0.13524(19) 0.0384(3) Uani d . 1 1 A .
    H H9A 1.2942 0.1096 -0.1351 0.046 Uiso calc R 1 1 . .
    H H9B 1.0846 0.0987 -0.2539 0.046 Uiso calc R 1 1 . .
    C C10 1.0665(2) 0.14568(4) -0.07543(17) 0.0352(3) Uani d . 1 1 . .
    C C11 1.1851(2) 0.17298(5) 0.0446(2) 0.0442(3) Uani d . 1 1 A .
    H H11 1.3213 0.1669 0.0821 0.053 Uiso calc R 1 1 . .
    C C12 1.1050(2) 0.20875(5) 0.1088(2) 0.0493(4) Uani d . 1 1 . .
    H H12 1.1876 0.2268 0.1878 0.059 Uiso calc R 1 1 A .
    C C13 0.9017(2) 0.21811(4) 0.0567(2) 0.0422(3) Uani d . 1 1 A .
    C C14 0.7812(2) 0.19195(5) -0.0651(2) 0.0430(3) Uani d . 1 1 . .
    H H14 0.6453 0.1983 -0.1032 0.052 Uiso calc R 1 1 A .
    C C15 0.8653(2) 0.15618(5) -0.12984(18) 0.0397(3) Uani d . 1 1 A .
    H H15 0.7839 0.1388 -0.2123 0.048 Uiso calc R 1 1 . .
    C C16 0.6266(3) 0.26164(7) 0.1030(3) 0.0679(5) Uani d . 1 1 . .
    H H16A 0.6017 0.2865 0.1685 0.102 Uiso calc R 1 1 . .
    H H16B 0.5590 0.2369 0.1382 0.102 Uiso calc R 1 1 . .
    H H16C 0.5769 0.2669 -0.0188 0.102 Uiso calc R 1 1 . .
    O O3 0.25229(16) 0.02104(4) 0.61748(16) 0.0549(3) Uani d . 1 1 . .
    H H3A 0.240(3) 0.0083(7) 0.520(3) 0.065(6) Uiso d . 1 1 . .
    H H3B 0.139(3) 0.0193(7) 0.649(3) 0.072(6) Uiso d . 1 1 . .
loop_
    _atom_site_aniso_label
    _atom_site_aniso_U_11
    _atom_site_aniso_U_22
    _atom_site_aniso_U_33
    _atom_site_aniso_U_12
    _atom_site_aniso_U_13
    _atom_site_aniso_U_23
    S1 0.0394(4) 0.0651(8) 0.0458(5) -0.0037(4) 0.0195(4) 0.0000(5)
    C3 0.091(6) 0.096(10) 0.068(5) 0.002(4) 0.033(4) 0.006(4)
    S1' 0.0614(13) 0.0430(8) 0.0430(12) -0.0015(7) 0.0118(9) -0.0045(7)
    C3' 0.085(10) 0.076(9) 0.094(9) 0.029(7) 0.028(5) -0.040(7)
    O1 0.0340(5) 0.0615(7) 0.0416(6) -0.0025(4) 0.0119(4) -0.0186(5)
    O2 0.0593(7) 0.0431(6) 0.0833(9) -0.0012(5) 0.0266(6) -0.0127(6)
    N1 0.0279(5) 0.0508(7) 0.0362(6) -0.0035(5) 0.0108(5) -0.0084(5)
    N2 0.0257(5) 0.0530(7) 0.0357(6) -0.0059(5) 0.0066(5) -0.0119(5)
    N3 0.0225(5) 0.0348(5) 0.0313(5) -0.0004(4) 0.0075(4) -0.0024(4)
    C1 0.0442(9) 0.1205(19) 0.0389(9) 0.0111(10) 0.0136(7) 0.0021(10)
    C2 0.0837(14) 0.0734(13) 0.0498(10) 0.0374(11) 0.0000(10) -0.0188(9)
    C4 0.0367(7) 0.0444(8) 0.0279(6) -0.0004(6) 0.0079(5) -0.0030(6)
    C5 0.0308(6) 0.0527(8) 0.0343(7) -0.0037(6) 0.0087(5) -0.0071(6)
    C6 0.0260(6) 0.0363(7) 0.0324(6) 0.0003(5) 0.0093(5) -0.0006(5)
    C7 0.0274(6) 0.0362(7) 0.0328(6) -0.0010(5) 0.0078(5) -0.0039(5)
    C8 0.0211(6) 0.0394(7) 0.0383(7) 0.0006(5) 0.0072(5) -0.0027(5)
    C9 0.0320(6) 0.0437(8) 0.0426(7) -0.0035(6) 0.0149(6) -0.0003(6)
    C10 0.0348(6) 0.0358(7) 0.0363(7) -0.0040(5) 0.0106(5) 0.0049(5)
    C11 0.0315(7) 0.0500(8) 0.0504(8) -0.0054(6) 0.0072(6) -0.0027(7)
    C12 0.0440(8) 0.0482(9) 0.0559(9) -0.0123(7) 0.0105(7) -0.0120(7)
    C13 0.0481(8) 0.0329(7) 0.0496(8) -0.0030(6) 0.0191(7) 0.0030(6)
    C14 0.0354(7) 0.0418(8) 0.0500(8) 0.0038(6) 0.0047(6) 0.0083(6)
    C15 0.0377(7) 0.0396(7) 0.0390(7) -0.0022(6) 0.0013(6) 0.0024(6)
    C16 0.0661(11) 0.0635(11) 0.0783(13) 0.0186(9) 0.0249(10) -0.0066(10)
    O3 0.0328(5) 0.0859(9) 0.0473(6) -0.0090(5) 0.0111(5) -0.0282(6)
_geom_special_details
;
All e.s.d.'s (except the e.s.d. in the dihedral angle between two l.s. planes)
are estimated using the full covariance matrix. The cell e.s.d.'s are taken
into account individually in the estimation of e.s.d.'s in distances, angles
and torsion angles; correlations between e.s.d.'s in cell parameters are only
used when they are defined by crystal symmetry. An approximate (isotropic)
treatment of cell e.s.d.'s is used for estimating e.s.d.'s involving l.s.
planes.
;
loop_
    _geom_bond_atom_site_label_1
    _geom_bond_atom_site_label_2
    _geom_bond_site_symmetry_2
    _geom_bond_distance
    _geom_bond_publ_flag
    S1 C1 . 1.568(3) no
    S1 C4 . 1.674(2) no
    C3 C4 . 1.402(10) ?
    C3 C2 . 1.523(13) ?
    C3 H3 . 0.9300 ?
    S1' C2 . 1.488(6) no
    S1' C4 . 1.630(5) no
    C3' C4 . 1.422(14) no
    C3' C1 . 1.666(14) no
    C3' H3' . 0.9300 ?
    O1 C7 . 1.2386(15) ?
    O2 C13 . 1.3695(18) ?
    O2 C16 . 1.415(2) ?
    N1 C6 . 1.2928(16) no
    N1 N2 . 1.3817(16) no
    N2 C7 . 1.3383(16) no
    N2 H2A . 0.867(19) ?
    N3 C7 . 1.3724(16) ?
    N3 C6 . 1.3745(16) ?
    N3 C8 . 1.4604(15) ?
    C1 C2 . 1.320(3) ?
    C1 H1 . 0.9300 ?
    C2 H2 . 0.9300 ?
    C4 C5 . 1.4955(18) ?
    C5 C6 . 1.4930(18) ?
    C5 H5A . 0.9700 ?
    C5 H5B . 0.9700 ?
    C8 C9 . 1.5273(19) ?
    C8 H8A . 0.9700 ?
    C8 H8B . 0.9700 ?
    C9 C10 . 1.5037(19) ?
    C9 H9A . 0.9700 ?
    C9 H9B . 0.9700 ?
    C10 C15 . 1.3833(19) ?
    C10 C11 . 1.390(2) ?
    C11 C12 . 1.373(2) ?
    C11 H11 . 0.9300 ?
    C12 C13 . 1.387(2) ?
    C12 H12 . 0.9300 ?
    C13 C14 . 1.382(2) ?
    C14 C15 . 1.388(2) ?
    C14 H14 . 0.9300 ?
    C15 H15 . 0.9300 ?
    C16 H16A . 0.9600 ?
    C16 H16B . 0.9600 ?
    C16 H16C . 0.9600 ?
    O3 H3A . 0.85(2) ?
    O3 H3B . 0.86(2) ?
loop_
    _geom_angle_atom_site_label_1
    _geom_angle_atom_site_label_2
    _geom_angle_atom_site_label_3
    _geom_angle_site_symmetry_1
    _geom_angle_site_symmetry_3
    _geom_angle
    _geom_angle_publ_flag
    C1 S1 C4 . . 95.81(15) no
    C4 C3 C2 . . 107.5(8) ?
    C4 C3 H3 . . 126.3 ?
    C2 C3 H3 . . 126.3 ?
    C2 S1' C4 . . 98.2(3) no
    C4 C3' C1 . . 102.1(9) no
    C4 C3' H3' . . 128.9 ?
    C1 C3' H3' . . 128.9 ?
    C13 O2 C16 . . 118.32(14) ?
    C6 N1 N2 . . 104.18(10) ?
    C7 N2 N1 . . 112.67(11) no
    C7 N2 H2A . . 127.8(11) no
    N1 N2 H2A . . 119.2(11) no
    C7 N3 C6 . . 107.44(10) no
    C7 N3 C8 . . 122.35(10) no
    C6 N3 C8 . . 129.45(11) no
    C2 C1 S1 . . 115.75(16) ?
    C2 C1 C3' . . 107.2(5) ?
    S1 C1 C3' . . 8.5(5) ?
    C2 C1 H1 . . 122.1 ?
    S1 C1 H1 . . 122.1 ?
    C3' C1 H1 . . 130.6 ?
    C1 C2 S1' . . 119.0(2) ?
    C1 C2 C3 . . 110.4(4) ?
    S1' C2 C3 . . 8.6(6) ?
    C1 C2 H2 . . 124.8 ?
    S1' C2 H2 . . 116.2 ?
    C3 C2 H2 . . 124.8 ?
    C3 C4 C3' . . 112.7(8) ?
    C3 C4 C5 . . 124.1(6) ?
    C3' C4 C5 . . 123.1(6) ?
    C3 C4 S1' . . 0.7(7) ?
    C3' C4 S1' . . 113.3(6) ?
    C5 C4 S1' . . 123.4(2) ?
    C3 C4 S1 . . 110.5(6) ?
    C3' C4 S1 . . 2.2(7) ?
    C5 C4 S1 . . 125.30(14) ?
    S1' C4 S1 . . 111.2(2) ?
    C6 C5 C4 . . 115.37(11) ?
    C6 C5 H5A . . 108.4 ?
    C4 C5 H5A . . 108.4 ?
    C6 C5 H5B . . 108.4 ?
    C4 C5 H5B . . 108.4 ?
    H5A C5 H5B . . 107.5 ?
    N1 C6 N3 . . 111.59(11) ?
    N1 C6 C5 . . 126.14(11) ?
    N3 C6 C5 . . 122.20(11) ?
    O1 C7 N2 . . 129.52(12) ?
    O1 C7 N3 . . 126.36(11) ?
    N2 C7 N3 . . 104.12(11) ?
    N3 C8 C9 . . 111.22(10) ?
    N3 C8 H8A . . 109.4 ?
    C9 C8 H8A . . 109.4 ?
    N3 C8 H8B . . 109.4 ?
    C9 C8 H8B . . 109.4 ?
    H8A C8 H8B . . 108.0 ?
    C10 C9 C8 . . 112.76(11) ?
    C10 C9 H9A . . 109.0 ?
    C8 C9 H9A . . 109.0 ?
    C10 C9 H9B . . 109.0 ?
    C8 C9 H9B . . 109.0 ?
    H9A C9 H9B . . 107.8 ?
    C15 C10 C11 . . 117.57(13) ?
    C15 C10 C9 . . 121.67(12) ?
    C11 C10 C9 . . 120.67(12) ?
    C12 C11 C10 . . 121.30(13) ?
    C12 C11 H11 . . 119.4 ?
    C10 C11 H11 . . 119.4 ?
    C11 C12 C13 . . 120.37(14) ?
    C11 C12 H12 . . 119.8 ?
    C13 C12 H12 . . 119.8 ?
    O2 C13 C14 . . 124.94(14) ?
    O2 C13 C12 . . 115.59(14) ?
    C14 C13 C12 . . 119.47(14) ?
    C13 C14 C15 . . 119.30(13) ?
    C13 C14 H14 . . 120.3 ?
    C15 C14 H14 . . 120.3 ?
    C10 C15 C14 . . 121.95(13) ?
    C10 C15 H15 . . 119.0 ?
    C14 C15 H15 . . 119.0 ?
    O2 C16 H16A . . 109.5 ?
    O2 C16 H16B . . 109.5 ?
    H16A C16 H16B . . 109.5 ?
    O2 C16 H16C . . 109.5 ?
    H16A C16 H16C . . 109.5 ?
    H16B C16 H16C . . 109.5 ?
    H3A O3 H3B . . 107.9(19) ?
loop_
    _geom_torsion_atom_site_label_1
    _geom_torsion_atom_site_label_2
    _geom_torsion_atom_site_label_3
    _geom_torsion_atom_site_label_4
    _geom_torsion_site_symmetry_1
    _geom_torsion_site_symmetry_2
    _geom_torsion_site_symmetry_3
    _geom_torsion_site_symmetry_4
    _geom_torsion
    _geom_torsion_publ_flag
    C6 N1 N2 C7 . . . . 0.15(16) ?
    C4 S1 C1 C2 . . . . -0.15(19) ?
    C4 S1 C1 C3' . . . . -2(4) ?
    C4 C3' C1 C2 . . . . -0.6(9) ?
    C4 C3' C1 S1 . . . . 178(5) ?
    S1 C1 C2 S1' . . . . -0.8(3) ?
    C3' C1 C2 S1' . . . . -0.5(6) ?
    S1 C1 C2 C3 . . . . -0.3(5) ?
    C3' C1 C2 C3 . . . . -0.1(7) ?
    C4 S1' C2 C1 . . . . 1.2(3) ?
    C4 S1' C2 C3 . . . . -1(4) ?
    C4 C3 C2 C1 . . . . 0.7(8) ?
    C4 C3 C2 S1' . . . . 178(4) ?
    C2 C3 C4 C3' . . . . -1.2(10) ?
    C2 C3 C4 C5 . . . . -177.1(3) ?
    C2 C3 C4 S1' . . . . -157.00(5) ?
    C2 C3 C4 S1 . . . . -0.8(7) ?
    C1 C3' C4 C3 . . . . 1.1(11) ?
    C1 C3' C4 C5 . . . . 177.1(3) ?
    C1 C3' C4 S1' . . . . 1.4(10) ?
    C1 C3' C4 S1 . . . . -8(17) ?
    C2 S1' C4 C3 . . . . 23.00(3) ?
    C2 S1' C4 C3' . . . . -1.6(7) ?
    C2 S1' C4 C5 . . . . -177.30(15) ?
    C2 S1' C4 S1 . . . . -1.2(2) ?
    C1 S1 C4 C3 . . . . 0.6(5) ?
    C1 S1 C4 C3' . . . . 172(18) ?
    C1 S1 C4 C5 . . . . 176.87(13) ?
    C1 S1 C4 S1' . . . . 0.9(2) ?
    C3 C4 C5 C6 . . . . -119.9(6) ?
    C3' C4 C5 C6 . . . . 64.6(8) ?
    S1' C4 C5 C6 . . . . -120.2(2) ?
    S1 C4 C5 C6 . . . . 64.33(18) ?
    N2 N1 C6 N3 . . . . -0.32(15) ?
    N2 N1 C6 C5 . . . . -177.25(13) ?
    C7 N3 C6 N1 . . . . 0.38(15) ?
    C8 N3 C6 N1 . . . . 170.39(12) ?
    C7 N3 C6 C5 . . . . 177.45(12) ?
    C8 N3 C6 C5 . . . . -12.5(2) ?
    C4 C5 C6 N1 . . . . -15.2(2) ?
    C4 C5 C6 N3 . . . . 168.18(12) ?
    N1 N2 C7 O1 . . . . 178.89(14) ?
    N1 N2 C7 N3 . . . . 0.07(15) ?
    C6 N3 C7 O1 . . . . -179.12(13) ?
    C8 N3 C7 O1 . . . . 10.0(2) ?
    C6 N3 C7 N2 . . . . -0.25(14) ?
    C8 N3 C7 N2 . . . . -171.14(11) ?
    C7 N3 C8 C9 . . . . 74.50(15) ?
    C6 N3 C8 C9 . . . . -94.21(15) ?
    N3 C8 C9 C10 . . . . 64.61(14) ?
    C8 C9 C10 C15 . . . . -87.12(16) ?
    C8 C9 C10 C11 . . . . 89.39(15) ?
    C15 C10 C11 C12 . . . . 0.9(2) ?
    C9 C10 C11 C12 . . . . -175.74(14) ?
    C10 C11 C12 C13 . . . . 0.9(2) ?
    C16 O2 C13 C14 . . . . 7.3(2) ?
    C16 O2 C13 C12 . . . . -172.27(16) ?
    C11 C12 C13 O2 . . . . 177.43(14) ?
    C11 C12 C13 C14 . . . . -2.2(2) ?
    O2 C13 C14 C15 . . . . -178.05(14) ?
    C12 C13 C14 C15 . . . . 1.5(2) ?
    C11 C10 C15 C14 . . . . -1.6(2) ?
    C9 C10 C15 C14 . . . . 175.04(13) ?
    C13 C14 C15 C10 . . . . 0.4(2) ?
loop_
    _geom_hbond_atom_site_label_D
    _geom_hbond_atom_site_label_H
    _geom_hbond_atom_site_label_A
    _geom_hbond_site_symmetry_A
    _geom_hbond_distance_DH
    _geom_hbond_distance_HA
    _geom_hbond_distance_DA
    _geom_hbond_angle_DHA
    N2 H2A O3 1_554 0.867(19) 1.975(19) 2.8334(16) 170.3(16)
    O3 H3A O1 3_655 0.85(2) 1.95(2) 2.7679(15) 163.6(19)
    O3 H3B O1 1_456 0.86(2) 1.97(2) 2.8231(15) 175(2)
_iucr_refine_instructions_details
;
TITL I P21/N R0.03
CELL  0.71073   6.7945  30.8791   7.8564   90.000  102.057   90.000
ZERR     4.00   0.0001   0.0007   0.0002    0.000    0.001    0.000
LATT   1
SYMM  1/2 - X, 1/2 + Y, 1/2 - Z
SFAC  C    H    N    O    S
UNIT  64   76   12   12   4
MERG   2
FMAP   2
SIZE 0.3 0.25 0.2
PLAN   20
ACTA
BOND   $H
CONF
WGHT     0.03860     0.49070
L.S.  20
FVAR     0.57533   0.63380
PART    1
S1    5    0.530836    0.080134    0.398464    21.00000    0.03947    0.06528 =
        0.04592   -0.00005    0.01955   -0.00386
C3    1    0.701880    0.152015    0.370385    21.00000    0.08937    0.09518 =
        0.06679    0.00486    0.03341    0.00324
AFIX   43
H3    2    0.787298    0.173690    0.346623    21.00000   -1.20000
AFIX    0
PART    2
S1'   5    0.702131    0.159215    0.377272   -21.00000    0.06188    0.04307 =
        0.04324   -0.00464    0.01159   -0.00145
C3'   1    0.561353    0.082815    0.386211   -21.00000    0.08389    0.07507 =
        0.09134   -0.03842    0.02746    0.02966
AFIX   43
H3'   2    0.538397    0.053146    0.375965   -21.00000   -1.20000
AFIX    0
PART    0
O1    4    0.869264    0.018512   -0.296527    11.00000    0.03401    0.06147 =
        0.04157   -0.01860    0.01194   -0.00252
O2    4    0.836010    0.253498    0.133998    11.00000    0.05920    0.04310 =
        0.08335   -0.01271    0.02658   -0.00119
N1    3    0.611083    0.056057    0.011383    11.00000    0.02793    0.05091 =
        0.03613   -0.00843    0.01074   -0.00350
N2    3    0.620481    0.035841   -0.143650    11.00000    0.02562    0.05304 =
        0.03572   -0.01203    0.00656   -0.00591
N3    3    0.922122    0.054750   -0.030622    11.00000    0.02242    0.03484 =
        0.03125   -0.00243    0.00743   -0.00042
C1    1    0.437533    0.120180    0.475227    11.00000    0.04428    0.12071 =
        0.03885    0.00206    0.01365    0.01118
AFIX   43
H1    2    0.327357    0.117630    0.527636    11.00000   -1.20000
AFIX    0
C2    1    0.525177    0.157781    0.460829    11.00000    0.08383    0.07357 =
        0.04965   -0.01884   -0.00004    0.03750
AFIX   43
H2    2    0.484994    0.184078    0.500206    11.00000   -1.20000
AFIX    0
C4    1    0.711188    0.107936    0.329904    11.00000    0.03661    0.04443 =
        0.02792   -0.00305    0.00788   -0.00045
C5    1    0.870059    0.088598    0.247240    11.00000    0.03084    0.05270 =
        0.03423   -0.00705    0.00872   -0.00378
AFIX   23
H5A   2    0.963439    0.111298    0.231767    11.00000   -1.20000
H5B   2    0.944560    0.067444    0.326733    11.00000   -1.20000
AFIX    0
C6    1    0.795099    0.067141    0.075644    11.00000    0.02605    0.03628 =
        0.03231   -0.00058    0.00930    0.00027
C7    1    0.807480    0.034556   -0.173009    11.00000    0.02742    0.03625 =
        0.03276   -0.00380    0.00775   -0.00098
C8    1    1.133089    0.065944   -0.020659    11.00000    0.02105    0.03950 =
        0.03832   -0.00280    0.00727    0.00051
AFIX   23
H8A   2    1.202495    0.041364   -0.057761    11.00000   -1.20000
H8B   2    1.196314    0.072463    0.099059    11.00000   -1.20000
AFIX    0
C9    1    1.152988    0.104975   -0.135235    11.00000    0.03194    0.04387 =
        0.04256   -0.00037    0.01483   -0.00354
AFIX   23
H9A   2    1.294191    0.109648   -0.135113    11.00000   -1.20000
H9B   2    1.084577    0.098741   -0.253876    11.00000   -1.20000
AFIX    0
C10   1    1.066558    0.145674   -0.075418    11.00000    0.03477    0.03583 =
        0.03624    0.00485    0.01066   -0.00393
C11   1    1.185041    0.172980    0.044562    11.00000    0.03141    0.05009 =
        0.05048   -0.00260    0.00727   -0.00534
AFIX   43
H11   2    1.321282    0.166913    0.082083    11.00000   -1.20000
AFIX    0
C12   1    1.104966    0.208747    0.108837    11.00000    0.04385    0.04833 =
        0.05585   -0.01207    0.01052   -0.01228
AFIX   43
H12   2    1.187551    0.226797    0.187798    11.00000   -1.20000
AFIX    0
C13   1    0.901635    0.218111    0.056677    11.00000    0.04800    0.03297 =
        0.04956    0.00303    0.01907   -0.00298
C14   1    0.781224    0.191946   -0.065097    11.00000    0.03537    0.04179 =
        0.05002    0.00830    0.00478    0.00380
AFIX   43
H14   2    0.645299    0.198240   -0.103250    11.00000   -1.20000
AFIX    0
C15   1    0.865299    0.156186   -0.129824    11.00000    0.03772    0.03967 =
        0.03896    0.00238    0.00135   -0.00220
AFIX   43
H15   2    0.783911    0.138765   -0.212246    11.00000   -1.20000
AFIX    0
C16   1    0.626526    0.261654    0.103007    11.00000    0.06626    0.06369 =
        0.07847   -0.00658    0.02508    0.01878
AFIX  137
H16A  2    0.601682    0.286539    0.168684    11.00000   -1.50000
H16B  2    0.558941    0.236951    0.138091    11.00000   -1.50000
H16C  2    0.576889    0.267003   -0.018774    11.00000   -1.50000
AFIX    0
O3    4    0.252309    0.021039    0.617500    11.00000    0.03284    0.08601 =
        0.04732   -0.02825    0.01108   -0.00906
H2A   2    0.510496    0.027962   -0.213360    11.00000    0.05163
H3A   2    0.239717    0.008399    0.520703    11.00000    0.06595
H3B   2    0.139737    0.019345    0.649117    11.00000    0.07308
HKLF    4
END
;
data_global
_journal_date_recd_electronic     2011-09-27
_journal_date_accepted     2011-10-29
_journal_name_full     'Acta Crystallographica, Section E'
_journal_year     2011
_journal_volume     67
_journal_issue     12
_journal_page_first     o3188
_journal_page_last     o3189
_journal_paper_category     QO
_journal_coeditor_code     SU2321
_publ_contact_author_name     'Dr.Vasuki Gopalsamy'
_publ_contact_author_address
;
Department of Physics
Kunthavai Naachiar Govt. Arts College (w) (Autonomous)
Thanjavur 613 007
India
;
_publ_contact_author_email     vasuki.arasi@yahoo.com
_publ_contact_author_fax     '04362 237152'
_publ_contact_author_phone     '9791402323'
_publ_section_title
;\
4-[2-(4-Methoxyphenyl)ethyl]-3-(thiophen-2-ylmethyl)-1<i>H</i>-1,2,4-triazol-\
5(4<i>H</i>)-one monohydrate
;
loop_
    _publ_author_name
    _publ_author_address
    'Anuradha Gurumoorthy'
;         Department of Physics
          Saveetha School of Engineering
          Saveetha University
          Chennai 600 077,
          India
;
    'Vasuki Gopalsamy'
;         Department of Physics
          Kunthavai Naachiar Government Arts College (w) (Autonomous)
          Thanjavur 613 007
          India
;
    'Ramamurthi, K.'
;        Crystal Growth and Thin Film Laboratory
         School of Physics
         Bharathidasan University
         Tiruchirappalli 620 024
         India
;
    'Dilek \"Unl\"uer'
;         Department of Chemistry
          Faculty of Arts and Sciences
          Karadeniz Teknik University
          Trabzon 61080
          Turkey
;
    'Fatih \,Celik'
;         Department of Chemistry
          Faculty of Arts and Sciences
          Karadeniz Teknik University
          Trabzon 61080
          Turkey
;
