# Supplementary material for: 4-[2-(4-Meth­oxy­phen­yl)eth­yl]-3-(thio­phen-2-ylmeth­yl)-1H-1,2,4-triazol-5(4H)-one monohydrate
Source: Acta Crystallogr Sect E Struct Rep Online. 2011 Nov 5;67(Pt 12):o3188–9. doi: 10.1107/S1600536811045508 (PMC3238856; doi:10.1107/S1600536811045508)
Supplement: Supplementary file 2 [file e-67-o3188-Isup2.hkl]

# 
# h,k,l, Fc-squared, Fo-squared, sigma(Fo-squared) and status flag 
# 
data_I
_shelx_title ' I P21/N R0.03' 
_shelx_refln_list_code          4 
_shelx_F_calc_maximum      198.58 
_exptl_crystal_F_000       704.00 
_reflns_d_resolution_high  0.8108 
 
loop_ 
 _symmetry_equiv_pos_as_xyz 
 'x, y, z' 
 '-x+1/2, y+1/2, -z+1/2' 
 '-x, -y, -z' 
 'x-1/2, -y-1/2, z-1/2' 
 
_cell_length_a     6.7945 
_cell_length_b    30.8791 
_cell_length_c     7.8564 
_cell_angle_alpha  90.000 
_cell_angle_beta  102.057 
_cell_angle_gamma  90.000 
 
_shelx_F_squared_multiplier     1.000 
 
loop_ 
 _refln_index_h 
 _refln_index_k 
 _refln_index_l 
 _refln_F_squared_calc 
 _refln_F_squared_meas 
 _refln_F_squared_sigma 
 _refln_observed_status 
   2   0   0     2098.20     2021.49     46.27 o 
   4   0   0     1768.26     1967.79     47.42 o 
   6   0   0        8.32        2.34      0.86 o 
   8   0   0       23.60       30.55      5.58 o 
   1   1   0      312.17      304.21      6.90 o 
   2   1   0      698.56      704.24     12.42 o 
   3   1   0     4212.01     4300.62     68.46 o 
   4   1   0       41.86       52.91      1.96 o 
   5   1   0       84.73       85.24      1.91 o 
   6   1   0       25.80       23.45      1.25 o 
   7   1   0        2.49        3.96      0.67 o 
   8   1   0       10.19        8.07      2.70 o 
   1   2   0     5582.97     5144.70     34.73 o 
   2   2   0        8.66        7.81      0.30 o 
   3   2   0        3.87        3.62      1.54 o 
   4   2   0        0.64        1.85      0.31 o 
   5   2   0       76.99       78.29      1.27 o 
   6   2   0       38.60       36.70      0.85 o 
   7   2   0        0.03        0.46      0.81 o 
   8   2   0       61.43       55.83      6.01 o 
   1   3   0       95.87       77.92      0.59 o 
   2   3   0      560.92      565.64      3.72 o 
   3   3   0       30.55       44.30      0.63 o 
   4   3   0        8.38       10.59      0.37 o 
   5   3   0      352.27      375.44      3.10 o 
   6   3   0        2.97        4.41      0.43 o 
   7   3   0       20.13       20.74      0.87 o 
   8   3   0       60.19       48.65      1.70 o 
   0   4   0       26.35       21.88      0.50 o 
   1   4   0     1564.91     1515.20      8.84 o 
   2   4   0     1016.65     1032.50      6.09 o 
   3   4   0     3770.16     3850.54     23.57 o 
   4   4   0      658.52      665.20      4.43 o 
   5   4   0       11.29       10.33      0.44 o 
   6   4   0       53.08       53.21      0.95 o 
   7   4   0       30.19       22.44      0.74 o 
   8   4   0       78.37       89.61      2.05 o 
   1   5   0     3017.23     3020.16     16.15 o 
   2   5   0       69.29       82.86      0.75 o 
   3   5   0        0.22        2.03      0.24 o 
   4   5   0      820.39      829.08      5.77 o 
   5   5   0       34.56       39.18      0.59 o 
   6   5   0      585.82      531.77      4.02 o 
   7   5   0       84.33       73.69      1.33 o 
   8   5   0       41.16       43.93      1.55 o 
   0   6   0     1627.12     1504.34     14.74 o 
   1   6   0     1291.06     1261.51      6.74 o 
   2   6   0     2223.54     2235.36     12.98 o 
   3   6   0     3029.19     3193.67     17.59 o 
   4   6   0      443.55      441.50      3.28 o 
   5   6   0        2.82        2.61      0.31 o 
   6   6   0       22.54       25.57      0.77 o 
   7   6   0        0.51       -0.16      0.40 o 
   8   6   0        3.54        3.55      0.95 o 
   1   7   0      422.54      387.49      2.30 o 
   2   7   0      113.54      114.98      0.95 o 
   3   7   0     1076.66     1196.10      7.45 o 
   4   7   0        8.15        6.85      0.34 o 
   5   7   0        4.08        6.19      0.41 o 
   6   7   0       97.07       91.65      1.29 o 
   7   7   0       73.72       61.70      1.10 o 
   8   7   0        0.87       -0.10      0.51 o 
   0   8   0     1310.19     1347.97      9.86 o 
   1   8   0     1993.43     2007.84     10.29 o 
   2   8   0      255.79      248.83      1.79 o 
   3   8   0      659.93      686.42      4.55 o 
   4   8   0        0.02        4.33      0.35 o 
   5   8   0     1141.49     1123.89      7.57 o 
   6   8   0        8.03        4.61      0.49 o 
   7   8   0       21.51       22.59      0.73 o 
   8   8   0        0.15        0.63      0.52 o 
   1   9   0      746.52      711.06      3.93 o 
   2   9   0      628.51      678.80      4.70 o 
   3   9   0        1.68        2.38      0.29 o 
   4   9   0        1.16        0.95      0.37 o 
   5   9   0      272.09      277.29      2.46 o 
   6   9   0        6.11        4.61      0.52 o 
   7   9   0      174.61      173.12      2.31 o 
   0  10   0     4356.64     4175.74     31.24 o 
   1  10   0     1033.71     1043.20      5.37 o 
   2  10   0       40.37       52.85      0.80 o 
   3  10   0        2.46        3.56      0.33 o 
   4  10   0      281.90      298.13      2.45 o 
   5  10   0      974.46      947.53      7.15 o 
   6  10   0        0.56        1.03      0.48 o 
   7  10   0       10.82       12.12      0.80 o 
   1  11   0      389.63      428.95      2.50 o 
   2  11   0      291.93      269.40      2.86 o 
   3  11   0      796.94      825.31      5.55 o 
   4  11   0      193.47      211.02      1.98 o 
   5  11   0        6.09        6.22      0.59 o 
   6  11   0      101.81       98.62      1.57 o 
   7  11   0      113.33      117.17      1.76 o 
   0  12   0     1367.21     1424.12     11.22 o 
   1  12   0      175.87      164.27      1.26 o 
   2  12   0       25.48       32.02      0.65 o 
   3  12   0       22.30       22.56      0.61 o 
   4  12   0      151.97      171.15      1.86 o 
   5  12   0      179.12      165.50      2.08 o 
   6  12   0      364.70      379.82      3.68 o 
   7  12   0        0.04        1.26      0.55 o 
   1  13   0       53.01       52.48      0.69 o 
   2  13   0      284.42      298.70      2.23 o 
   3  13   0      448.70      451.53      3.56 o 
   4  13   0       10.08       14.47      0.63 o 
   5  13   0      862.31      845.86      6.79 o 
   6  13   0      475.80      463.00      4.33 o 
   7  13   0       18.39       20.89      1.27 o 
   0  14   0       61.48       56.40      1.22 o 
   1  14   0       26.05       30.44      0.57 o 
   2  14   0     2026.45     2132.12     11.19 o 
   3  14   0      514.11      504.43      3.83 o 
   4  14   0       16.09       16.40      0.80 o 
   5  14   0       98.78       96.68      1.68 o 
   6  14   0       96.75      100.67      1.80 o 
   7  14   0       33.19       36.85      1.16 o 
   1  15   0       42.32       51.78      0.75 o 
   2  15   0       20.29       20.22      0.63 o 
   3  15   0        8.08        8.10      0.50 o 
   4  15   0      256.46      262.35      3.39 o 
   5  15   0        0.59        0.82      0.60 o 
   6  15   0      723.17      680.49      5.95 o 
   7  15   0       60.53       60.67      1.47 o 
   0  16   0      918.99      998.23      8.91 o 
   1  16   0       53.42       60.91      0.87 o 
   2  16   0        0.68        1.40      0.31 o 
   3  16   0       12.58       11.19      0.56 o 
   4  16   0        2.32        6.03      0.68 o 
   5  16   0      132.17      118.33      2.07 o 
   6  16   0       11.91       17.76      0.98 o 
   7  16   0      145.46      162.83      2.49 o 
   1  17   0        0.16        0.54      0.33 o 
   2  17   0      495.59      484.31      3.13 o 
   3  17   0      130.93      118.28      1.49 o 
   4  17   0      831.35      846.30      7.33 o 
   5  17   0      115.54      120.67      2.17 o 
   6  17   0       30.68       29.66      1.22 o 
   7  17   0        5.25        6.45      0.81 o 
   0  18   0       17.41       19.40      0.92 o 
   1  18   0     1010.21      964.58      5.81 o 
   2  18   0        3.99        3.81      0.44 o 
   3  18   0       20.68       18.20      0.70 o 
   4  18   0      136.97      141.72      2.26 o 
   5  18   0       86.73       82.73      1.77 o 
   6  18   0       29.45       30.91      1.22 o 
   7  18   0        5.79        9.52      0.91 o 
   1  19   0      357.28      362.22      3.30 o 
   2  19   0        1.59        1.92      0.39 o 
   3  19   0      402.84      410.48      3.64 o 
   4  19   0      469.72      476.66      4.87 o 
   5  19   0      163.44      160.03      2.51 o 
   6  19   0        0.05        1.65      0.68 o 
   7  19   0       16.60       17.71      1.70 o 
   0  20   0       78.07       98.35      1.94 o 
   1  20   0       18.80       22.84      0.74 o 
   2  20   0        5.30        3.03      0.48 o 
   3  20   0        9.41       10.49      0.75 o 
   4  20   0      134.06      124.30      2.20 o 
   5  20   0        4.21        3.61      0.81 o 
   6  20   0        8.69        8.25      1.35 o 
   1  21   0       10.98        6.73      0.54 o 
   2  21   0        0.95        1.09      0.39 o 
   3  21   0      210.27      217.18      2.90 o 
   4  21   0       59.41       61.87      1.73 o 
   5  21   0        9.41        7.52      0.97 o 
   6  21   0        5.37        4.90      0.90 o 
   0  22   0     2041.35     1906.06     16.43 o 
   1  22   0        3.96        4.88      0.56 o 
   2  22   0      366.47      369.00      3.13 o 
   3  22   0      140.79      129.84      2.40 o 
   4  22   0        1.71        1.89      0.84 o 
   5  22   0        2.96        2.66      0.89 o 
   6  22   0       11.64       13.50      1.23 o 
   1  23   0      104.97       94.39      1.43 o 
   2  23   0        8.93       13.21      0.63 o 
   3  23   0        0.06        0.55      0.75 o 
   4  23   0      113.43      108.67      2.52 o 
   5  23   0       24.33       25.33      1.47 o 
   6  23   0        6.01        6.68      1.13 o 
   0  24   0       51.83       70.61      2.01 o 
   1  24   0       93.05       95.69      1.60 o 
   2  24   0      172.14      165.20      1.88 o 
   3  24   0      409.36      401.22      5.44 o 
   4  24   0        0.66        0.40      0.84 o 
   5  24   0       17.68       18.33      1.38 o 
   6  24   0       21.88       22.19      1.92 o 
   1  25   0      792.62      746.45      5.40 o 
   2  25   0      120.00      117.77      1.71 o 
   3  25   0        0.00        2.44      0.84 o 
   4  25   0       20.82       23.35      1.47 o 
   5  25   0        0.43        0.04      0.91 o 
   6  25   0       37.14       35.24      2.14 o 
   0  26   0        0.80        0.47      0.88 o 
   1  26   0        0.01        8.18      1.26 o 
   2  26   0        1.05        1.93      0.60 o 
   3  26   0      134.46      135.26      4.31 o 
   4  26   0      208.26      197.24      3.62 o 
   5  26   0        0.24        0.24      0.92 o 
   1  27   0       20.03       22.84      0.92 o 
   2  27   0       32.22       34.49      1.26 o 
   3  27   0       11.39       13.85      1.30 o 
   4  27   0        0.05        0.21      1.00 o 
   5  27   0       18.52       20.22      1.55 o 
   0  28   0        9.86        9.39      1.18 o 
   1  28   0      255.46      271.01      2.75 o 
   2  28   0       11.84       11.87      0.93 o 
   3  28   0       22.19       21.66      1.78 o 
   4  28   0        1.77        2.67      1.10 o 
   5  28   0        9.24        8.27      1.85 o 
   1  29   0       21.00       25.06      1.03 o 
   2  29   0        0.01        0.37      0.71 o 
   3  29   0        2.86        4.73      1.09 o 
   4  29   0       25.23       28.89      2.08 o 
   5  29   0       86.23       86.64      3.29 o 
   0  30   0       69.97       67.14      2.21 o 
   1  30   0      388.03      365.81      3.57 o 
   2  30   0      199.49      193.67      2.92 o 
   3  30   0      100.48       89.59      2.50 o 
   4  30   0        0.00        0.97      1.23 o 
   5  30   0       37.56       39.15      3.18 o 
   1  31   0        0.49        6.87      0.82 o 
   2  31   0      318.45      309.86      4.18 o 
   3  31   0        5.99        8.24      1.27 o 
   4  31   0        0.00       -1.52      1.55 o 
   0  32   0       63.03       58.56      2.09 o 
   1  32   0       56.59       62.96      1.70 o 
   2  32   0       33.63       39.13      1.58 o 
   3  32   0       60.76       61.59      3.58 o 
   4  32   0       18.54       20.55      1.86 o 
   1  33   0       25.86       35.54      1.38 o 
   2  33   0       52.11       54.20      2.89 o 
   3  33   0        2.12        3.65      1.36 o 
   4  33   0       11.72       12.80      1.85 o 
   0  34   0        8.78       11.63      1.36 o 
   1  34   0       11.12       10.19      1.03 o 
   2  34   0       52.40       50.53      2.33 o 
   3  34   0       56.15       60.09      2.54 o 
   1  35   0        0.43        1.16      0.93 o 
   2  35   0       25.69       27.59      1.97 o 
   3  35   0        0.99        1.36      1.39 o 
   0  36   0       21.25       28.31      2.19 o 
   1  36   0        8.63        6.73      1.05 o 
   2  36   0        3.62        4.27      1.47 o 
   1  37   0       19.16       21.25      1.43 o 
   0  38   0        7.97        5.80      1.81 o 
  -7   0   1      593.12      530.36      6.31 o 
  -5   0   1      130.31      121.55      1.67 o 
  -3   0   1      125.24      147.14      1.68 o 
  -1   0   1     9748.57     8396.32     67.51 o 
   1   0   1    39432.77    28528.71    898.83 o 
   3   0   1     1347.52     1436.38     35.04 o 
   5   0   1     1718.93     1584.55     40.75 o 
   7   0   1       69.39       65.95      6.73 o 
  -8   1   1        0.52        0.65      0.49 o 
  -7   1   1       45.91       44.14      1.26 o 
  -6   1   1      158.99      159.85      2.96 o 
  -5   1   1      231.94      227.04      2.10 o 
  -4   1   1     3902.97     4128.96     23.48 o 
  -3   1   1       88.70       78.64      0.79 o 
  -2   1   1       31.43       19.56      0.36 o 
  -1   1   1       31.40       27.26      0.39 o 
   0   1   1     2954.21     2549.58     21.40 o 
   1   1   1     1485.81     1459.40      8.66 o 
   2   1   1      770.79      765.89      8.57 o 
   3   1   1      142.29      137.00      7.14 o 
   4   1   1     1355.34     1442.45     25.71 o 
   5   1   1       23.59       30.92      2.96 o 
   6   1   1      212.03      211.07      8.23 o 
   7   1   1      140.01      149.10      6.67 o 
  -8   2   1       24.77       21.09      0.91 o 
  -7   2   1        4.67        4.96      0.79 o 
  -6   2   1      546.19      537.54      4.39 o 
  -5   2   1      145.93      140.38      1.66 o 
  -4   2   1      163.09      169.59      1.96 o 
  -3   2   1     2771.33     2938.24     16.79 o 
  -2   2   1       85.17       82.53      0.69 o 
  -1   2   1        0.40        1.73      0.14 o 
   0   2   1      946.92      921.36      4.91 o 
   1   2   1     1407.64     1509.04      8.61 o 
   2   2   1      278.18      280.10      2.25 o 
   3   2   1        0.82        1.16      0.31 o 
   4   2   1      566.83      589.62      8.96 o 
   5   2   1      681.19      645.75     12.78 o 
   6   2   1      297.06      294.39     18.70 o 
   7   2   1        7.97       11.41      2.74 o 
  -8   3   1        2.19        0.76      0.50 o 
  -7   3   1       72.37       74.21      1.43 o 
  -6   3   1        0.38       -0.60      0.64 o 
  -5   3   1       19.90       21.12      0.73 o 
  -4   3   1      100.54      115.21      1.12 o 
  -3   3   1       39.83       39.07      0.58 o 
  -2   3   1      821.88      862.01      4.90 o 
  -1   3   1     4641.40     4461.21     21.68 o 
   0   3   1       21.25       23.20      0.31 o 
   1   3   1      474.38      517.34      3.09 o 
   2   3   1     1010.11      965.73      5.75 o 
   3   3   1      127.70      116.70      1.13 o 
   4   3   1      151.66      138.07      1.80 o 
   5   3   1      240.28      230.13      3.04 o 
   6   3   1       28.90       35.08      1.08 o 
   7   3   1      118.35      123.92      3.44 o 
  -8   4   1        1.42        0.75      0.50 o 
  -7   4   1        3.76        4.75      0.52 o 
  -6   4   1      818.88      770.20      6.00 o 
  -5   4   1       48.29       51.02      0.81 o 
  -4   4   1      687.44      772.49      4.86 o 
  -3   4   1      411.96      402.47      2.71 o 
  -2   4   1        0.60        0.82      0.19 o 
  -1   4   1     1385.83     1373.24      7.08 o 
   0   4   1      467.54      461.06      2.56 o 
   1   4   1    12501.03    11019.09    107.87 o 
   2   4   1     2082.33     2103.39     12.11 o 
   3   4   1      197.78      201.98      1.57 o 
   4   4   1        0.36        0.93      0.26 o 
   5   4   1        9.88       12.72      0.54 o 
   6   4   1      433.59      413.58      4.56 o 
   7   4   1       16.86       15.49      1.23 o 
  -8   5   1       21.79       17.47      0.77 o 
  -7   5   1       23.40       32.14      0.91 o 
  -6   5   1      165.93      159.23      1.90 o 
  -5   5   1        7.73        7.67      0.42 o 
  -4   5   1       73.92       68.78      1.09 o 
  -3   5   1      371.61      362.19      2.52 o 
  -2   5   1     4760.41     4781.33     24.91 o 
  -1   5   1    15093.75    12977.55     64.57 o 
   0   5   1     1468.02     1441.22      7.36 o 
   1   5   1     5334.83     5205.07     29.51 o 
   2   5   1      153.57      175.43      1.39 o 
   3   5   1      785.73      898.10      5.43 o 
   4   5   1      292.57      303.93      2.29 o 
   5   5   1       10.79        6.97      0.37 o 
   6   5   1       77.61       89.38      2.45 o 
   7   5   1        4.88        7.48      0.70 o 
  -8   6   1       23.43       22.62      0.85 o 
  -7   6   1        1.27        0.35      0.52 o 
  -6   6   1      381.63      344.36      3.20 o 
  -5   6   1      393.26      403.72      3.06 o 
  -4   6   1      176.83      205.32      1.66 o 
  -3   6   1     1175.82     1266.11      7.94 o 
  -2   6   1      987.55     1038.10      5.93 o 
  -1   6   1     3416.53     3304.48     15.65 o 
   0   6   1     3352.43     3260.56     15.84 o 
   1   6   1     6000.88     5708.06     31.17 o 
   2   6   1      848.56      858.17      5.25 o 
   3   6   1     1334.68     1295.23      7.69 o 
   4   6   1      219.44      211.90      1.64 o 
   5   6   1      410.15      400.76      2.76 o 
   6   6   1      307.87      290.00      2.76 o 
   7   6   1       48.75       49.68      1.36 o 
  -8   7   1       34.98       36.70      1.04 o 
  -7   7   1       66.08       73.59      1.34 o 
  -6   7   1        2.83        2.18      0.50 o 
  -5   7   1       37.97       26.20      0.68 o 
  -4   7   1       91.58      102.60      1.18 o 
  -3   7   1      218.40      241.04      1.88 o 
  -2   7   1     4411.03     4275.24     25.26 o 
  -1   7   1      109.99      103.38      0.86 o 
   0   7   1     8962.44     8280.29     45.00 o 
   1   7   1      478.13      499.57      3.05 o 
   2   7   1       30.30       27.33      0.84 o 
   3   7   1      695.38      719.53      4.53 o 
   4   7   1     1076.94     1151.19      6.99 o 
   5   7   1      127.88      134.35      1.28 o 
   6   7   1      406.19      387.94      4.06 o 
   7   7   1       45.88       40.44      0.92 o 
  -8   8   1       42.49       40.28      1.40 o 
  -7   8   1       31.10       30.20      0.94 o 
  -6   8   1        9.62        8.17      0.62 o 
  -5   8   1       39.66       45.26      1.18 o 
  -4   8   1        6.28        7.44      0.43 o 
  -3   8   1      236.27      255.20      1.99 o 
  -2   8   1      282.61      317.56      2.24 o 
  -1   8   1     3802.48     3635.94     17.19 o 
   0   8   1     9868.01     8942.02     57.64 o 
   1   8   1      135.76      144.26      1.13 o 
   2   8   1        8.42       14.19      0.46 o 
   3   8   1       34.11       20.81      0.51 o 
   4   8   1      611.71      611.86      3.90 o 
   5   8   1      122.45      127.15      1.46 o 
   6   8   1       51.92       48.23      0.98 o 
   7   8   1        2.17        0.09      0.44 o 
  -8   9   1       13.10       12.58      0.78 o 
  -7   9   1        7.93        6.40      0.63 o 
  -6   9   1       36.01       40.20      1.30 o 
  -5   9   1       10.64       10.29      0.56 o 
  -4   9   1      366.10      376.83      3.08 o 
  -3   9   1     2295.43     2376.06     14.01 o 
  -2   9   1       50.60       48.64      0.71 o 
  -1   9   1      669.49      567.53      3.00 o 
   0   9   1     5941.18     5652.39     27.18 o 
   1   9   1     2411.99     2332.70     12.28 o 
   2   9   1      822.77      832.80      5.26 o 
   3   9   1       35.42       32.67      0.65 o 
   4   9   1      230.63      246.64      2.02 o 
   5   9   1      103.69       91.31      1.27 o 
   6   9   1       32.76       39.39      0.95 o 
   7   9   1        0.43        0.40      0.45 o 
  -8  10   1       24.01       23.83      0.97 o 
  -7  10   1       25.30       23.49      0.91 o 
  -6  10   1      435.83      438.09      4.11 o 
  -5  10   1       62.89       62.70      1.16 o 
  -4  10   1      148.73      150.01      1.68 o 
  -3  10   1        0.07        1.18      0.30 o 
  -2  10   1        1.17        2.27      0.28 o 
  -1  10   1      171.71      188.97      1.43 o 
   0  10   1     8726.48     8261.75     38.83 o 
   1  10   1       16.19       15.28      0.42 o 
   2  10   1      685.93      712.59      4.99 o 
   3  10   1       15.71       15.55      0.56 o 
   4  10   1      275.09      281.01      2.36 o 
   5  10   1       94.27      106.02      1.59 o 
   6  10   1       45.64       46.85      1.35 o 
   7  10   1        9.19        9.19      0.63 o 
  -7  11   1       44.56       40.58      1.16 o 
  -6  11   1      286.63      280.68      3.02 o 
  -5  11   1      140.33      126.13      1.75 o 
  -4  11   1      427.11      427.51      3.50 o 
  -3  11   1      283.65      321.58      2.53 o 
  -2  11   1     1106.79     1164.90      6.53 o 
  -1  11   1      830.17      821.79      4.67 o 
   0  11   1     2169.25     2177.36     10.60 o 
   1  11   1        2.19        3.16      0.26 o 
   2  11   1     1186.96     1295.01      8.22 o 
   3  11   1     1089.59     1112.91      7.50 o 
   4  11   1        0.61        2.83      0.42 o 
   5  11   1      707.31      691.78      5.63 o 
   6  11   1       43.24       49.25      1.14 o 
   7  11   1       14.54       13.87      0.73 o 
  -7  12   1       20.74       24.50      0.99 o 
  -6  12   1       13.69       12.97      0.75 o 
  -5  12   1      299.01      295.18      3.08 o 
  -4  12   1        5.28        6.36      0.47 o 
  -3  12   1      440.00      490.95      3.62 o 
  -2  12   1        0.54        1.36      0.31 o 
  -1  12   1      625.48      657.49      3.89 o 
   0  12   1     1830.62     1744.68      8.84 o 
   1  12   1     3923.22     3943.12     20.21 o 
   2  12   1     1108.29     1173.43      7.58 o 
   3  12   1       29.30       17.98      0.72 o 
   4  12   1       12.28       13.18      0.60 o 
   5  12   1      200.27      198.10      2.40 o 
   6  12   1        0.27       -0.17      0.51 o 
   7  12   1       86.28       82.97      1.94 o 
  -7  13   1       18.24       19.89      1.22 o 
  -6  13   1      102.80       94.67      1.62 o 
  -5  13   1       17.28       12.39      0.78 o 
  -4  13   1        6.45        4.69      0.46 o 
  -3  13   1       59.13       67.86      1.04 o 
  -2  13   1       67.55       83.03      1.01 o 
  -1  13   1      697.83      764.76      4.47 o 
   0  13   1     1442.69     1385.08      7.83 o 
   1  13   1        1.58        2.06      0.32 o 
   2  13   1      128.33      113.15      1.23 o 
   3  13   1      415.98      434.54      3.51 o 
   4  13   1      253.41      269.53      2.77 o 
   5  13   1        5.74        4.68      0.63 o 
   6  13   1       11.03       11.21      0.85 o 
   7  13   1       25.36       23.41      1.33 o 
  -7  14   1        5.78        3.19      0.68 o 
  -6  14   1       21.70       24.72      0.99 o 
  -5  14   1      442.72      431.53      4.14 o 
  -4  14   1      445.27      442.46      3.58 o 
  -3  14   1       23.73       27.04      0.75 o 
  -2  14   1     1088.33     1010.41      5.87 o 
  -1  14   1     1545.50     1624.39      9.35 o 
   0  14   1       35.28       28.74      0.74 o 
   1  14   1      923.72      942.83      4.91 o 
   2  14   1      221.45      237.43      2.01 o 
   3  14   1      271.67      299.12      2.58 o 
   4  14   1        6.15        6.35      0.61 o 
   5  14   1       33.93       36.79      1.12 o 
   6  14   1       52.82       53.60      1.33 o 
   7  14   1       14.10       17.24      0.93 o 
  -7  15   1       61.89       54.98      1.45 o 
  -6  15   1      445.19      428.84      4.09 o 
  -5  15   1      302.91      280.22      3.14 o 
  -4  15   1      158.78      160.19      2.15 o 
  -3  15   1      939.79      957.02      6.21 o 
  -2  15   1       71.16       72.73      1.06 o 
  -1  15   1     1816.62     1772.85     10.12 o 
   0  15   1     1371.83     1483.43      8.40 o 
   1  15   1        3.28        3.71      0.41 o 
   2  15   1      169.10      156.18      1.58 o 
   3  15   1      936.72      967.04      6.89 o 
   4  15   1      183.34      184.12      2.40 o 
   5  15   1       49.55       47.80      1.28 o 
   6  15   1       10.70       13.47      0.85 o 
   7  15   1        2.37        5.14      0.68 o 
  -7  16   1        3.20        4.66      0.76 o 
  -6  16   1      131.73      141.39      2.26 o 
  -5  16   1      194.22      182.43      2.48 o 
  -4  16   1      193.57      198.47      2.63 o 
  -3  16   1      183.40      208.58      1.93 o 
  -2  16   1      299.16      318.73      2.42 o 
  -1  16   1      213.59      236.49      3.66 o 
   0  16   1        6.46        7.85      0.98 o 
   1  16   1       16.88       29.93      0.64 o 
   2  16   1      264.44      262.07      2.14 o 
   3  16   1        0.67        4.82      0.50 o 
   4  16   1        0.36        1.19      0.56 o 
   5  16   1       60.89       65.15      1.80 o 
   6  16   1        0.21        0.61      0.63 o 
   7  16   1        1.67        1.87      0.65 o 
  -7  17   1        1.73        1.40      0.73 o 
  -6  17   1        3.73        3.14      0.69 o 
  -5  17   1      280.35      298.57      3.78 o 
  -4  17   1      131.44      132.63      2.15 o 
  -3  17   1     2845.98     2953.08     18.96 o 
  -2  17   1       24.41       28.79      0.68 o 
  -1  17   1      379.55      419.27      3.17 o 
   0  17   1      268.50      279.75      2.09 o 
   1  17   1      721.69      708.23      4.44 o 
   2  17   1        0.05        1.13      0.35 o 
   3  17   1      248.87      275.55      2.61 o 
   4  17   1       24.44       24.38      1.01 o 
   5  17   1       67.37       72.12      1.62 o 
   6  17   1       30.23       31.71      1.18 o 
   7  17   1       47.59       52.88      1.39 o 
  -7  18   1        1.22        1.84      0.82 o 
  -6  18   1       21.28       26.33      1.13 o 
  -5  18   1        3.95        8.17      0.86 o 
  -4  18   1      118.77      100.54      1.93 o 
  -3  18   1        3.88        4.04      0.58 o 
  -2  18   1        3.56        0.52      0.36 o 
  -1  18   1       23.72       24.48      0.69 o 
   0  18   1       82.29       91.92      1.45 o 
   1  18   1      188.75      201.72      2.01 o 
   2  18   1      238.47      235.50      2.09 o 
   3  18   1      461.46      446.19      4.50 o 
   4  18   1       28.94       31.11      1.15 o 
   5  18   1      133.86      121.77      2.12 o 
   6  18   1        2.09        3.22      0.82 o 
  -7  19   1      124.37      128.82      2.68 o 
  -6  19   1       96.77      102.53      2.08 o 
  -5  19   1      615.60      596.07      5.88 o 
  -4  19   1      425.01      417.89      4.49 o 
  -3  19   1      281.73      292.89      2.80 o 
  -2  19   1      656.55      659.68      4.38 o 
  -1  19   1      273.52      271.67      2.41 o 
   0  19   1     1400.30     1321.13      8.01 o 
   1  19   1        8.98       12.31      0.55 o 
   2  19   1      268.82      275.77      2.43 o 
   3  19   1        6.31        4.86      0.67 o 
   4  19   1      143.52      142.99      2.30 o 
   5  19   1        8.55       11.97      0.92 o 
   6  19   1        6.38        8.16      0.85 o 
  -7  20   1       10.85       12.04      1.11 o 
  -6  20   1        7.46        6.32      0.86 o 
  -5  20   1       66.97       68.27      1.84 o 
  -4  20   1       14.93       15.04      1.06 o 
  -3  20   1       33.71       27.90      0.98 o 
  -2  20   1      225.26      222.56      2.12 o 
  -1  20   1      126.38      120.40      1.48 o 
   0  20   1      223.84      242.81      2.45 o 
   1  20   1      218.01      220.21      1.98 o 
   2  20   1      142.26      161.30      1.80 o 
   3  20   1       49.19       53.39      1.45 o 
   4  20   1       27.45       30.48      1.54 o 
   5  20   1      106.33      102.94      2.16 o 
   6  20   1       39.82       38.37      1.46 o 
  -6  21   1       22.64       25.78      1.38 o 
  -5  21   1      212.60      205.87      3.24 o 
  -4  21   1       93.16       85.05      2.20 o 
  -3  21   1      401.28      385.97      4.03 o 
  -2  21   1       34.67       37.36      1.00 o 
  -1  21   1       60.64       65.21      1.14 o 
   0  21   1       62.45       55.21      1.37 o 
   1  21   1       76.06       80.15      1.18 o 
   2  21   1      325.08      313.78      2.84 o 
   3  21   1       84.27       79.39      1.91 o 
   4  21   1      146.46      140.67      2.55 o 
   5  21   1        4.61        5.78      0.88 o 
   6  21   1       94.10       98.74      2.24 o 
  -6  22   1        2.12        1.98      0.87 o 
  -5  22   1        2.87        3.37      0.94 o 
  -4  22   1        9.46        8.53      1.06 o 
  -3  22   1        3.24        4.58      0.81 o 
  -2  22   1      183.77      174.05      1.97 o 
  -1  22   1        1.87        3.25      0.54 o 
   0  22   1      478.12      461.70      3.53 o 
   1  22   1      537.55      523.19      3.72 o 
   2  22   1       23.16       23.81      0.93 o 
   3  22   1      897.46      897.64      9.20 o 
   4  22   1      137.24      137.79      2.58 o 
   5  22   1      107.79      104.57      2.28 o 
   6  22   1        0.05        1.64      0.82 o 
  -6  23   1       10.27       10.55      1.15 o 
  -5  23   1      295.52      280.84      4.09 o 
  -4  23   1       32.12       33.66      1.58 o 
  -3  23   1      180.21      176.89      3.13 o 
  -2  23   1      264.77      266.38      2.59 o 
  -1  23   1        0.79        0.70      0.52 o 
   0  23   1       12.77       17.58      0.73 o 
   1  23   1       78.01       77.32      1.47 o 
   2  23   1       13.51       13.08      0.86 o 
   3  23   1        0.25        4.66      0.89 o 
   4  23   1       19.88       18.55      1.33 o 
   5  23   1        0.47        1.27      0.87 o 
   6  23   1       38.61       46.88      1.86 o 
  -6  24   1       36.87       39.98      1.73 o 
  -5  24   1        4.33        6.11      1.02 o 
  -4  24   1        0.03        0.04      0.82 o 
  -3  24   1        0.77        1.52      0.76 o 
  -2  24   1       37.62       40.98      1.12 o 
  -1  24   1       91.23       80.71      1.46 o 
   0  24   1       41.24       48.04      1.44 o 
   1  24   1        0.79        0.71      0.52 o 
   2  24   1        6.45        7.34      0.79 o 
   3  24   1       88.23       96.55      2.19 o 
   4  24   1      494.85      473.74      6.01 o 
   5  24   1        0.11        2.57      0.92 o 
   6  24   1       91.03       94.24      2.35 o 
  -6  25   1       71.75       77.01      2.24 o 
  -5  25   1       12.05       12.81      1.23 o 
  -4  25   1        0.50       -0.58      0.82 o 
  -3  25   1        2.88        1.02      0.86 o 
  -2  25   1       53.08       55.61      1.32 o 
  -1  25   1       59.19       57.20      1.31 o 
   0  25   1      964.35      911.78      6.40 o 
   1  25   1      105.68      115.59      1.97 o 
   2  25   1      291.13      280.13      3.74 o 
   3  25   1      527.36      511.05      5.76 o 
   4  25   1       37.15       36.69      1.71 o 
   5  25   1        7.60       12.39      1.36 o 
  -6  26   1        0.74        0.32      0.88 o 
  -5  26   1        9.90        8.73      1.17 o 
  -4  26   1       30.62       37.29      1.94 o 
  -3  26   1        4.25        3.59      0.97 o 
  -2  26   1      115.90      104.56      1.91 o 
  -1  26   1       75.83       73.89      1.48 o 
   0  26   1       69.04       90.21      2.44 o 
   1  26   1        0.38        2.23      0.65 o 
   2  26   1       20.83       20.57      1.23 o 
   3  26   1       56.56       66.01      2.12 o 
   4  26   1       76.47       74.57      2.41 o 
   5  26   1      109.95      102.34      2.70 o 
  -5  27   1      102.74       96.05      2.75 o 
  -4  27   1       39.40       35.33      1.81 o 
  -3  27   1       28.68       29.35      1.60 o 
  -2  27   1      214.99      206.27      2.77 o 
  -1  27   1       50.10       57.66      1.60 o 
   0  27   1       51.73       61.06      1.86 o 
   1  27   1      106.29       95.72      1.63 o 
   2  27   1        2.31        2.61      0.94 o 
   3  27   1        5.89        7.15      1.13 o 
   4  27   1        3.04        3.50      1.14 o 
   5  27   1       14.18       16.92      1.48 o 
  -5  28   1        0.06        0.75      1.04 o 
  -4  28   1        0.17        0.60      0.97 o 
  -3  28   1      155.67      145.86      3.05 o 
  -2  28   1      202.17      194.88      2.73 o 
  -1  28   1       19.92       20.93      0.97 o 
   0  28   1       52.05       49.34      1.27 o 
   1  28   1       56.31       56.38      1.37 o 
   2  28   1       84.60       85.24      2.49 o 
   3  28   1       33.22       34.91      1.86 o 
   4  28   1       12.97       13.31      1.52 o 
   5  28   1        1.69        2.24      1.16 o 
  -5  29   1       62.29       64.69      2.68 o 
  -4  29   1        2.66        2.54      1.08 o 
  -3  29   1       69.38       63.52      2.47 o 
  -2  29   1       97.39      100.95      2.09 o 
  -1  29   1       15.13       16.40      0.93 o 
   0  29   1      109.74       98.58      1.70 o 
   1  29   1       11.59        9.35      0.87 o 
   2  29   1        5.74        7.10      1.16 o 
   3  29   1        5.26        5.00      1.20 o 
   4  29   1       11.76        9.32      1.42 o 
   5  29   1       12.09       14.28      1.50 o 
  -5  30   1       46.05       56.02      2.61 o 
  -4  30   1       49.40       46.56      2.10 o 
  -3  30   1       55.69       51.20      1.92 o 
  -2  30   1       90.89       82.14      2.32 o 
  -1  30   1       30.81       31.61      1.38 o 
   0  30   1        2.29        3.41      0.70 o 
   1  30   1      169.91      150.26      2.33 o 
   2  30   1      118.14      111.26      2.71 o 
   3  30   1       80.24       75.73      2.87 o 
   4  30   1        0.88        1.45      1.16 o 
  -4  31   1        2.86        4.48      1.23 o 
  -3  31   1       21.34       22.24      1.51 o 
  -2  31   1       63.83       69.34      2.13 o 
  -1  31   1      130.78      131.92      2.05 o 
   0  31   1       92.23       95.52      1.73 o 
   1  31   1       81.07       82.71      1.80 o 
   2  31   1        2.06        1.49      1.02 o 
   3  31   1       98.80       97.18      3.24 o 
   4  31   1        2.89        1.34      1.37 o 
  -4  32   1        2.67        2.63      1.18 o 
  -3  32   1       52.55       50.07      2.02 o 
  -2  32   1        1.66        3.22      0.90 o 
  -1  32   1        9.81       12.56      1.01 o 
   0  32   1        1.18        3.02      0.76 o 
   1  32   1        1.78        2.62      0.80 o 
   2  32   1       21.47       20.21      1.58 o 
   3  32   1       34.74       43.52      2.59 o 
   4  32   1       48.06       42.74      2.63 o 
  -4  33   1       16.15       22.04      1.80 o 
  -3  33   1        6.04        5.49      1.22 o 
  -2  33   1        8.35       11.04      1.14 o 
  -1  33   1       81.41       78.58      1.93 o 
   0  33   1       42.87       46.42      1.41 o 
   1  33   1        3.34        3.87      0.86 o 
   2  33   1       22.95       31.71      2.35 o 
   3  33   1       11.24       10.65      1.40 o 
  -3  34   1       11.88        8.76      1.48 o 
  -2  34   1        0.05        1.65      1.01 o 
  -1  34   1        4.62        7.37      1.04 o 
   0  34   1       19.69       25.97      1.33 o 
   1  34   1       38.24       41.57      1.79 o 
   2  34   1        0.19       -0.91      1.09 o 
   3  34   1       53.52       44.67      2.16 o 
  -3  35   1       19.76       17.97      1.74 o 
  -2  35   1        6.18        6.90      1.10 o 
  -1  35   1       10.91       11.03      1.12 o 
   0  35   1       26.05       30.72      1.57 o 
   1  35   1       21.22       24.77      1.91 o 
   2  35   1       12.75       14.43      1.59 o 
  -2  36   1       74.49       76.51      2.15 o 
  -1  36   1        0.98        2.45      1.02 o 
   0  36   1        0.71        0.10      0.97 o 
   1  36   1       22.94       27.97      1.78 o 
   2  36   1       34.93       27.60      1.91 o 
  -1  37   1       62.30       59.85      1.99 o 
   0  37   1       24.15       27.19      1.63 o 
   1  37   1        0.10        0.77      1.07 o 
  -8   0   2      195.92      163.34      3.13 o 
  -6   0   2      744.57      713.55      8.62 o 
  -4   0   2      121.22      102.84      2.47 o 
  -2   0   2      313.81      300.89      3.42 o 
   0   0   2     9934.53     9294.39     61.14 o 
   2   0   2     4671.23     4966.90     39.91 o 
   4   0   2        0.12        0.63      0.48 o 
   6   0   2        5.02        4.95      1.96 o 
  -8   1   2       14.41       11.22      0.80 o 
  -7   1   2       66.71       68.39      1.37 o 
  -6   1   2       31.39       27.19      1.05 o 
  -5   1   2      807.68      742.18      5.39 o 
  -4   1   2      503.67      539.98      4.04 o 
  -3   1   2      179.48      199.63      1.68 o 
  -2   1   2      425.96      424.23      2.89 o 
  -1   1   2     1526.49     1399.73      7.23 o 
   0   1   2     1046.07     1085.09      5.50 o 
   1   1   2     7857.40     7587.05     46.21 o 
   2   1   2      120.44      122.64      1.33 o 
   3   1   2       92.88       90.60      0.90 o 
   4   1   2      344.21      333.57      2.32 o 
   5   1   2      106.30      108.85      1.02 o 
   6   1   2       43.56       38.47      1.00 o 
   7   1   2       65.49       67.17      5.15 o 
  -8   2   2        4.26        4.19      0.67 o 
  -7   2   2       63.46       65.73      1.37 o 
  -6   2   2        2.72        0.97      0.52 o 
  -5   2   2      923.22      943.14      6.61 o 
  -4   2   2        6.64        7.66      0.50 o 
  -3   2   2       31.23       31.15      0.63 o 
  -2   2   2      645.57      676.10      4.32 o 
  -1   2   2       23.00       25.01      0.51 o 
   0   2   2      856.50      878.12      4.42 o 
   1   2   2     3354.84     3232.51     19.98 o 
   2   2   2     1074.07     1134.37      7.06 o 
   3   2   2       37.07       32.16      0.54 o 
   4   2   2       78.51       77.71      1.19 o 
   5   2   2       37.34       35.51      0.62 o 
   6   2   2      119.92      121.22      2.62 o 
   7   2   2       13.17       12.33      0.97 o 
  -8   3   2       13.33       15.19      0.96 o 
  -7   3   2        7.69       11.24      0.74 o 
  -6   3   2       35.00       37.68      1.03 o 
  -5   3   2      251.28      264.78      2.47 o 
  -4   3   2      575.49      638.83      4.66 o 
  -3   3   2     1703.86     1752.90     10.49 o 
  -2   3   2     3587.85     3632.79     20.10 o 
  -1   3   2     1077.13     1121.44      5.90 o 
   0   3   2    20972.99    17584.46     82.19 o 
   1   3   2      830.90      833.96      5.32 o 
   2   3   2       13.01        8.14      0.42 o 
   3   3   2      359.94      374.03      2.68 o 
   4   3   2      222.54      211.94      1.87 o 
   5   3   2      185.62      183.06      1.56 o 
   6   3   2      288.24      267.49      2.74 o 
   7   3   2       17.56       22.20      1.65 o 
  -8   4   2        9.71        8.61      0.74 o 
  -7   4   2       39.31       30.58      1.05 o 
  -6   4   2      178.98      167.83      2.10 o 
  -5   4   2      367.00      379.75      3.29 o 
  -4   4   2        0.30        0.56      0.36 o 
  -3   4   2      979.54      979.34      6.16 o 
  -2   4   2      102.02      111.38      1.11 o 
  -1   4   2        6.60        9.45      0.39 o 
   0   4   2      586.18      623.72      3.46 o 
   1   4   2      588.38      554.58      3.60 o 
   2   4   2      465.19      458.35      3.44 o 
   3   4   2       22.32       14.46      0.53 o 
   4   4   2        1.79        0.82      0.29 o 
   5   4   2       20.97       19.25      0.54 o 
   6   4   2      300.09      293.84      4.40 o 
   7   4   2        4.59        4.70      0.74 o 
  -8   5   2        7.80        9.58      0.77 o 
  -7   5   2       75.76       78.51      1.60 o 
  -6   5   2      100.20       89.17      2.05 o 
  -5   5   2      236.61      231.82      2.29 o 
  -4   5   2        2.04        6.06      0.47 o 
  -3   5   2      180.69      162.29      1.56 o 
  -2   5   2     4973.17     4783.65     26.33 o 
  -1   5   2     8459.12     8008.51     39.46 o 
   0   5   2     8224.48     8032.58     37.42 o 
   1   5   2     1240.66     1213.77      7.54 o 
   2   5   2      496.69      526.25      3.73 o 
   3   5   2      368.98      322.94      2.39 o 
   4   5   2      101.89      106.83      1.15 o 
   5   5   2       32.19       38.55      0.83 o 
   6   5   2      183.37      166.02      2.41 o 
   7   5   2       14.76       18.96      1.14 o 
  -8   6   2       19.68       21.43      1.01 o 
  -7   6   2       62.53       55.58      1.31 o 
  -6   6   2      192.34      180.57      2.25 o 
  -5   6   2       29.85       36.31      0.92 o 
  -4   6   2       38.82       27.59      1.01 o 
  -3   6   2       69.57       78.79      1.01 o 
  -2   6   2      107.05      104.06      1.04 o 
  -1   6   2     3585.34     3489.12     17.47 o 
   0   6   2       74.12       83.42      0.81 o 
   1   6   2      334.71      325.28      2.47 o 
   2   6   2      681.33      710.96      4.70 o 
   3   6   2      639.58      694.23      5.56 o 
   4   6   2      470.90      465.11      3.70 o 
   5   6   2     1120.84     1074.95      7.57 o 
   6   6   2        9.23       11.13      0.57 o 
   7   6   2      118.02      126.04      1.65 o 
  -8   7   2        1.28        2.05      0.66 o 
  -7   7   2       16.04       16.85      0.84 o 
  -6   7   2       20.46       21.24      0.88 o 
  -5   7   2       90.07       87.57      1.40 o 
  -4   7   2      899.19      972.58      6.72 o 
  -3   7   2     1035.20     1086.97      6.60 o 
  -2   7   2      515.96      554.36      3.49 o 
  -1   7   2        6.70        7.00      0.43 o 
   0   7   2      687.21      616.53      3.50 o 
   1   7   2     1844.89     1813.79     10.35 o 
   2   7   2      395.31      438.35      3.13 o 
   3   7   2     2007.42     2104.34     13.31 o 
   4   7   2       72.41       76.85      1.00 o 
   5   7   2      106.02      108.98      2.00 o 
   6   7   2        0.01        0.26      0.43 o 
   7   7   2       29.74       24.35      0.82 o 
  -8   8   2        0.49        0.01      0.63 o 
  -7   8   2        7.81        4.53      0.66 o 
  -6   8   2       17.88       17.71      0.84 o 
  -5   8   2        6.53        4.63      0.59 o 
  -4   8   2      951.69     1031.14      6.90 o 
  -3   8   2      177.27      189.36      1.75 o 
  -2   8   2       18.33       18.75      0.47 o 
  -1   8   2     2607.59     2676.09     13.93 o 
   0   8   2     5649.58     5669.18     27.96 o 
   1   8   2       67.38       81.18      1.00 o 
   2   8   2      940.39     1033.52      6.67 o 
   3   8   2      365.84      352.13      2.84 o 
   4   8   2        4.31        3.58      0.44 o 
   5   8   2        3.36        4.61      0.54 o 
   6   8   2        3.01        4.40      0.53 o 
   7   8   2       82.39       80.64      1.30 o 
  -8   9   2      124.40      123.94      2.43 o 
  -7   9   2       11.22       10.45      0.78 o 
  -6   9   2        3.52        2.87      0.61 o 
  -5   9   2       56.15       63.31      1.60 o 
  -4   9   2      709.97      755.66      5.33 o 
  -3   9   2       17.64       24.22      0.64 o 
  -2   9   2       23.11       21.95      0.47 o 
  -1   9   2     1290.31     1343.08      7.81 o 
   0   9   2      616.17      642.84      3.78 o 
   1   9   2       55.66       58.15      0.80 o 
   2   9   2        6.18        6.45      0.38 o 
   3   9   2      616.55      667.26      5.03 o 
   4   9   2       42.10       36.03      0.84 o 
   5   9   2       26.09       30.85      0.91 o 
   6   9   2       58.08       56.81      1.19 o 
   7   9   2       20.68       24.48      0.83 o 
  -8  10   2       53.70       59.23      1.52 o 
  -7  10   2       16.38       17.97      0.92 o 
  -6  10   2       93.14       86.65      1.62 o 
  -5  10   2     1998.68     2005.31     14.47 o 
  -4  10   2      112.94      100.43      1.41 o 
  -3  10   2      576.36      566.28      3.99 o 
  -2  10   2      142.33      153.31      1.29 o 
  -1  10   2      405.93      409.48      2.75 o 
   0  10   2     2929.53     2962.04     15.82 o 
   1  10   2      378.28      399.29      2.51 o 
   2  10   2      258.89      266.38      2.25 o 
   3  10   2       62.03       64.63      1.10 o 
   4  10   2      304.75      301.88      2.77 o 
   5  10   2      149.77      146.78      1.95 o 
   6  10   2        0.06        1.61      0.55 o 
   7  10   2       41.93       48.38      1.15 o 
  -8  11   2       59.26       65.84      1.61 o 
  -7  11   2        9.42        9.89      0.81 o 
  -6  11   2      139.77      132.89      2.05 o 
  -5  11   2     1475.76     1460.60     10.96 o 
  -4  11   2      328.70      318.68      2.74 o 
  -3  11   2       56.31       60.51      0.92 o 
  -2  11   2     3030.04     3150.51     15.96 o 
  -1  11   2     1028.84     1075.90      6.41 o 
   0  11   2      516.13      501.77      3.29 o 
   1  11   2      344.87      407.62      2.69 o 
   2  11   2       15.86       32.16      0.73 o 
   3  11   2        3.24        8.03      0.63 o 
   4  11   2        1.05        1.84      0.46 o 
   5  11   2        5.34        8.02      0.66 o 
   6  11   2       74.47       73.74      1.46 o 
   7  11   2       40.77       39.35      1.11 o 
  -7  12   2       29.05       29.94      1.13 o 
  -6  12   2       93.03       84.51      1.66 o 
  -5  12   2      311.72      304.96      3.30 o 
  -4  12   2      357.16      363.54      3.17 o 
  -3  12   2      117.12      108.24      1.25 o 
  -2  12   2      631.55      681.47      4.15 o 
  -1  12   2      395.13      383.50      2.84 o 
   0  12   2       80.67       86.03      0.99 o 
   1  12   2     1190.05     1298.84      6.58 o 
   2  12   2       72.82       66.39      1.00 o 
   3  12   2      185.18      212.11      2.04 o 
   4  12   2      156.96      158.77      2.11 o 
   5  12   2      216.78      216.58      2.60 o 
   6  12   2      580.93      563.56      5.17 o 
   7  12   2        3.15        2.88      0.63 o 
  -7  13   2       61.17       61.84      1.52 o 
  -6  13   2       63.91       64.10      1.52 o 
  -5  13   2       31.49       35.03      1.17 o 
  -4  13   2        0.25        0.38      0.42 o 
  -3  13   2       10.23       15.41      0.54 o 
  -2  13   2      880.46      914.83      5.37 o 
  -1  13   2        7.30        6.08      0.46 o 
   0  13   2       48.17       32.79      0.76 o 
   1  13   2        4.93        8.61      0.41 o 
   2  13   2      120.87      126.11      1.26 o 
   3  13   2      198.22      208.58      1.99 o 
   4  13   2        0.09        0.75      0.51 o 
   5  13   2        9.66       14.73      0.82 o 
   6  13   2        0.86        7.75      0.75 o 
   7  13   2       54.74       61.84      1.43 o 
  -7  14   2       30.14       31.32      1.21 o 
  -6  14   2      403.05      388.55      4.07 o 
  -5  14   2      234.62      229.75      2.82 o 
  -4  14   2      271.36      251.06      2.56 o 
  -3  14   2       62.76       60.26      1.05 o 
  -2  14   2      248.35      258.72      1.99 o 
  -1  14   2       40.98       51.43      0.92 o 
   0  14   2     1366.38     1361.77      7.99 o 
   1  14   2     2485.53     2461.30     12.70 o 
   2  14   2        6.13        3.78      0.36 o 
   3  14   2       85.26       82.40      1.54 o 
   4  14   2        0.29        0.45      0.50 o 
   5  14   2        0.01        0.40      0.57 o 
   6  14   2      219.05      219.02      2.80 o 
   7  14   2       57.01       63.51      1.50 o 
  -7  15   2        0.22        1.96      0.72 o 
  -6  15   2      326.70      313.86      3.60 o 
  -5  15   2       26.05       27.98      1.09 o 
  -4  15   2      203.53      207.59      2.58 o 
  -3  15   2        5.83        5.20      0.45 o 
  -2  15   2     1496.75     1541.08      8.17 o 
  -1  15   2      805.95      764.19      5.28 o 
   0  15   2       98.44      112.39      1.32 o 
   1  15   2     1765.00     1892.12     10.24 o 
   2  15   2        3.98        3.71      0.40 o 
   3  15   2      241.81      254.02      2.31 o 
   4  15   2       25.03       26.12      0.96 o 
   5  15   2        5.70        6.25      0.72 o 
   6  15   2       50.60       59.20      1.50 o 
  -7  16   2      238.92      244.60      3.40 o 
  -6  16   2        0.58        2.27      0.74 o 
  -5  16   2       36.99       44.85      1.31 o 
  -4  16   2        7.32       11.00      0.80 o 
  -3  16   2      279.56      297.57      2.49 o 
  -2  16   2        1.17        2.33      0.38 o 
  -1  16   2      304.51      333.60      2.72 o 
   0  16   2     1291.35     1240.94      7.45 o 
   1  16   2      362.35      350.22      2.54 o 
   2  16   2      302.90      307.89      2.38 o 
   3  16   2      543.94      538.71      4.83 o 
   4  16   2      440.65      426.90      4.13 o 
   5  16   2       16.76       17.14      0.95 o 
   6  16   2        3.28        2.99      0.71 o 
  -7  17   2        9.34       13.32      1.13 o 
  -6  17   2      235.50      234.60      3.27 o 
  -5  17   2       30.30       35.66      1.23 o 
  -4  17   2      298.50      310.88      3.67 o 
  -3  17   2      116.44      121.25      1.50 o 
  -2  17   2     2913.01     2919.59     16.33 o 
  -1  17   2       48.02       47.31      1.16 o 
   0  17   2     1815.27     1819.40     10.55 o 
   1  17   2      596.57      595.19      3.94 o 
   2  17   2      342.92      357.44      2.69 o 
   3  17   2      162.70      158.94      2.21 o 
   4  17   2        2.38        8.09      0.84 o 
   5  17   2       46.54       49.01      1.40 o 
   6  17   2       15.86       14.98      0.95 o 
  -7  18   2        7.57       12.97      1.14 o 
  -6  18   2       29.10       31.38      1.42 o 
  -5  18   2       79.83       80.82      1.98 o 
  -4  18   2       23.25       25.25      1.14 o 
  -3  18   2      129.54      144.04      1.73 o 
  -2  18   2      249.97      279.39      2.30 o 
  -1  18   2        2.33        1.50      0.44 o 
   0  18   2      961.85      913.62      5.79 o 
   1  18   2       66.13       64.53      1.02 o 
   2  18   2       19.86       21.09      0.67 o 
   3  18   2       57.06       54.17      1.35 o 
   4  18   2     1140.41     1106.91      8.83 o 
   5  18   2        2.58        2.49      0.73 o 
   6  18   2        1.97        0.46      0.68 o 
  -7  19   2       75.56       83.21      2.40 o 
  -6  19   2       10.58        9.00      1.11 o 
  -5  19   2       34.73       38.22      1.49 o 
  -4  19   2       52.77       56.40      1.66 o 
  -3  19   2       12.94       11.71      0.72 o 
  -2  19   2       78.58       66.15      1.15 o 
  -1  19   2       10.08       14.76      0.77 o 
   0  19   2      875.35      840.04      5.68 o 
   1  19   2      118.30      124.63      1.44 o 
   2  19   2       46.33       48.00      0.99 o 
   3  19   2        2.82        2.10      0.71 o 
   4  19   2        1.68        8.54      0.83 o 
   5  19   2        0.73        1.22      0.80 o 
   6  19   2       52.10       53.39      1.68 o 
  -7  20   2      210.51      199.90      3.70 o 
  -6  20   2       79.04       72.38      2.22 o 
  -5  20   2      190.37      177.95      3.28 o 
  -4  20   2      170.95      164.34      3.04 o 
  -3  20   2       13.19       14.13      0.84 o 
  -2  20   2       68.50       77.50      1.26 o 
  -1  20   2       21.06       25.48      0.83 o 
   0  20   2        2.16        3.03      0.52 o 
   1  20   2       34.55       42.91      0.88 o 
   2  20   2       26.02       26.49      0.85 o 
   3  20   2      342.18      306.45      3.67 o 
   4  20   2      201.62      210.68      2.99 o 
   5  20   2       88.15       94.88      2.15 o 
   6  20   2        0.08        0.31      0.79 o 
  -6  21   2      121.05      122.97      2.86 o 
  -5  21   2       80.25       88.35      2.39 o 
  -4  21   2       23.18       31.16      1.55 o 
  -3  21   2       94.91       98.88      1.74 o 
  -2  21   2       62.31       54.98      1.11 o 
  -1  21   2        6.34        3.75      0.58 o 
   0  21   2       27.98       24.63      0.86 o 
   1  21   2       18.48       19.15      0.68 o 
   2  21   2      122.24      115.29      1.84 o 
   3  21   2       62.60       68.23      2.00 o 
   4  21   2       53.27       55.35      1.62 o 
   5  21   2       27.67       28.29      1.38 o 
   6  21   2       78.71       85.34      2.15 o 
  -6  22   2       52.25       59.77      2.15 o 
  -5  22   2       23.17       24.51      1.53 o 
  -4  22   2      278.91      274.84      4.24 o 
  -3  22   2       29.71       29.97      1.23 o 
  -2  22   2       83.04       81.36      1.34 o 
  -1  22   2      311.74      290.74      2.94 o 
   0  22   2       21.29       33.19      1.00 o 
   1  22   2     1282.94     1238.29      8.06 o 
   2  22   2       58.39       56.28      1.39 o 
   3  22   2        0.23       -0.57      0.73 o 
   4  22   2      219.63      221.37      3.72 o 
   5  22   2       27.25       27.11      1.51 o 
   6  22   2       60.64       69.67      2.60 o 
  -6  23   2      127.66      118.86      2.91 o 
  -5  23   2       20.00       17.70      1.63 o 
  -4  23   2       28.30       25.90      1.83 o 
  -3  23   2      199.30      191.73      2.90 o 
  -2  23   2        8.19        8.87      0.70 o 
  -1  23   2       73.50       81.51      1.55 o 
   0  23   2       74.49       67.75      1.44 o 
   1  23   2       74.07       88.53      2.12 o 
   2  23   2        7.81        8.86      0.86 o 
   3  23   2       38.03       40.45      1.58 o 
   4  23   2        8.15       11.13      1.14 o 
   5  23   2        2.37        0.31      0.90 o 
  -6  24   2        0.00       -0.89      0.99 o 
  -5  24   2        4.38        4.00      1.13 o 
  -4  24   2        0.00        0.60      0.86 o 
  -3  24   2       35.54       45.82      1.69 o 
  -2  24   2       31.97       30.64      1.02 o 
  -1  24   2        1.11        3.03      0.68 o 
   0  24   2       55.74       56.27      1.38 o 
   1  24   2       73.84       70.93      1.49 o 
   2  24   2        4.44        4.46      0.78 o 
   3  24   2      149.05      149.80      3.20 o 
   4  24   2       72.13       77.11      2.14 o 
   5  24   2       10.39        9.42      1.20 o 
  -6  25   2        2.72        3.48      1.17 o 
  -5  25   2       58.18       51.21      2.29 o 
  -4  25   2        1.91        1.87      0.99 o 
  -3  25   2      121.81      105.31      2.83 o 
  -2  25   2      114.36      107.53      1.71 o 
  -1  25   2      204.58      194.50      2.42 o 
   0  25   2      797.59      758.42      5.98 o 
   1  25   2     1015.12      984.56      7.72 o 
   2  25   2        9.71        7.85      0.93 o 
   3  25   2      213.79      224.13      3.57 o 
   4  25   2      214.24      196.58      3.41 o 
   5  25   2       13.42       12.27      1.33 o 
  -6  26   2        0.41        1.55      1.21 o 
  -5  26   2        7.10       10.07      1.49 o 
  -4  26   2       14.84       16.22      1.43 o 
  -3  26   2       33.07       33.52      1.71 o 
  -2  26   2        2.00        1.97      0.69 o 
  -1  26   2       80.37       72.13      1.77 o 
   0  26   2       10.59       17.65      1.35 o 
   1  26   2       26.51       36.57      2.13 o 
   2  26   2        1.70        2.15      1.19 o 
   3  26   2        1.89        3.62      0.98 o 
   4  26   2      183.75      175.38      3.24 o 
   5  26   2        7.19        5.98      1.20 o 
  -5  27   2       30.31       33.98      2.09 o 
  -4  27   2       51.02       47.44      2.19 o 
  -3  27   2      117.32       99.46      2.57 o 
  -2  27   2       14.99       14.14      0.93 o 
  -1  27   2        1.00        1.44      0.67 o 
   0  27   2      533.32      518.57      4.61 o 
   1  27   2       72.38       82.11      1.86 o 
   2  27   2        0.20       -0.14      0.93 o 
   3  27   2        7.89        7.88      1.14 o 
   4  27   2        2.76        4.46      1.14 o 
   5  27   2        9.15        8.33      1.32 o 
  -5  28   2        2.70        4.71      1.49 o 
  -4  28   2       37.44       37.72      2.08 o 
  -3  28   2       25.24       23.01      1.57 o 
  -2  28   2      138.94      118.85      1.99 o 
  -1  28   2       59.58       58.00      1.47 o 
   0  28   2        2.41        7.16      0.81 o 
   1  28   2        0.13        2.65      0.86 o 
   2  28   2      111.58      114.16      2.88 o 
   3  28   2       53.95       60.48      2.34 o 
   4  28   2       10.73       10.01      1.48 o 
  -5  29   2       31.17       34.15      2.42 o 
  -4  29   2       35.29       35.33      2.07 o 
  -3  29   2        0.63        0.68      1.05 o 
  -2  29   2        0.87        2.01      0.77 o 
  -1  29   2       31.15       33.56      1.23 o 
   0  29   2       11.36       13.67      0.97 o 
   1  29   2       88.11       78.80      1.98 o 
   2  29   2       46.36       49.18      2.18 o 
   3  29   2      112.87      122.08      3.19 o 
   4  29   2        7.58        8.20      1.75 o 
  -5  30   2       28.61       28.55      3.99 o 
  -4  30   2        0.85       -1.00      1.17 o 
  -3  30   2        0.53        0.79      1.10 o 
  -2  30   2       17.88       18.73      1.26 o 
  -1  30   2       22.67       19.38      1.05 o 
   0  30   2        2.76        1.96      0.78 o 
   1  30   2      117.38      120.45      2.56 o 
   2  30   2       69.75       65.66      2.40 o 
   3  30   2        7.06       10.42      2.03 o 
   4  30   2       12.04       13.39      2.07 o 
  -4  31   2        0.01       -1.18      1.18 o 
  -3  31   2       20.28       28.43      1.77 o 
  -2  31   2        1.19        0.69      0.94 o 
  -1  31   2        3.59        3.89      0.84 o 
   0  31   2       17.52       19.07      1.12 o 
   1  31   2        1.15        1.78      1.02 o 
   2  31   2        1.01        1.08      1.18 o 
   3  31   2        1.47        2.31      1.39 o 
   4  31   2       20.84       19.64      2.32 o 
  -4  32   2        5.32        5.07      1.46 o 
  -3  32   2       12.37       12.03      1.52 o 
  -2  32   2        2.13        3.64      1.09 o 
  -1  32   2        0.11        1.17      0.78 o 
   0  32   2       22.86       24.36      1.23 o 
   1  32   2        1.10        0.81      0.95 o 
   2  32   2        0.19       -1.04      1.13 o 
   3  32   2        7.98        9.62      2.06 o 
  -4  33   2        6.62        6.78      1.55 o 
  -3  33   2       28.59       27.79      1.85 o 
  -2  33   2      157.46      159.48      2.98 o 
  -1  33   2       28.58       40.24      1.56 o 
   0  33   2       23.54       23.95      1.57 o 
   1  33   2        4.24        1.74      1.01 o 
   2  33   2       25.17       31.17      1.97 o 
   3  33   2        2.97        2.86      1.51 o 
  -3  34   2       28.50       32.21      2.00 o 
  -2  34   2      107.85      105.66      2.51 o 
  -1  34   2        5.36        6.26      1.11 o 
   0  34   2        9.51        7.01      1.25 o 
   1  34   2        0.08       -0.95      0.95 o 
   2  34   2       39.34       43.63      2.25 o 
  -3  35   2        2.81        4.57      1.42 o 
  -2  35   2       32.25       34.02      1.76 o 
  -1  35   2        5.54        4.91      1.10 o 
   0  35   2        9.49       11.63      1.22 o 
   1  35   2        7.05        5.32      1.15 o 
   2  35   2       18.54       22.70      1.93 o 
  -2  36   2        3.57        3.92      1.22 o 
  -1  36   2       67.63       69.29      2.13 o 
   0  36   2        7.37        9.28      1.21 o 
   1  36   2        4.66        4.10      1.16 o 
  -1  37   2       32.80       35.27      1.88 o 
   0  37   2        0.55        2.13      1.17 o 
  -7   0   3       76.99       81.10      2.37 o 
  -5   0   3     1679.85     1601.33     16.68 o 
  -3   0   3      639.70      617.04      6.46 o 
  -1   0   3      701.02      701.92      5.67 o 
   1   0   3     3585.91     3595.96     31.36 o 
   3   0   3      175.38      167.86      3.77 o 
   5   0   3       38.95       39.07      1.38 o 
   7   0   3       43.09       41.44      1.53 o 
  -8   1   3       71.23       73.89      1.70 o 
  -7   1   3        6.30        4.97      0.74 o 
  -6   1   3        0.07       -0.20      0.51 o 
  -5   1   3      110.03      102.59      1.74 o 
  -4   1   3      193.27      199.33      1.93 o 
  -3   1   3       97.40      115.15      1.46 o 
  -2   1   3       66.06       65.13      0.78 o 
  -1   1   3      520.44      542.55      3.40 o 
   0   1   3     2018.61     2149.26     10.91 o 
   1   1   3     1460.12     1463.91     11.56 o 
   2   1   3      104.87       88.74      1.21 o 
   3   1   3       56.08       46.91      0.90 o 
   4   1   3       63.09       65.93      1.07 o 
   5   1   3      164.28      153.79      1.84 o 
   6   1   3      157.20      149.67      1.89 o 
   7   1   3        1.21        1.08      0.54 o 
  -8   2   3       30.19       34.91      1.28 o 
  -7   2   3       23.92       19.97      0.99 o 
  -6   2   3       15.30       15.52      0.83 o 
  -5   2   3      617.17      601.60      5.21 o 
  -4   2   3     1285.91     1413.20      8.54 o 
  -3   2   3       11.42       16.51      0.63 o 
  -2   2   3      205.80      190.19      1.42 o 
  -1   2   3       44.79       40.52      0.63 o 
   0   2   3      320.90      299.61      1.97 o 
   1   2   3     1405.99     1466.29      9.16 o 
   2   2   3      879.04      846.40      5.79 o 
   3   2   3      886.81      850.08      6.12 o 
   4   2   3       60.09       61.83      1.32 o 
   5   2   3       40.11       38.31      0.97 o 
   6   2   3      116.80      115.25      1.58 o 
   7   2   3       36.29       42.22      1.22 o 
  -8   3   3      103.76      111.21      2.03 o 
  -7   3   3        0.80       -0.52      0.63 o 
  -6   3   3       40.02       37.40      1.34 o 
  -5   3   3      199.66      199.46      2.45 o 
  -4   3   3      229.53      256.03      2.29 o 
  -3   3   3       26.34       22.08      0.57 o 
  -2   3   3       24.28       27.83      0.54 o 
  -1   3   3     1124.77     1180.71      6.49 o 
   0   3   3      505.75      543.28      3.27 o 
   1   3   3     6338.42     6484.57     37.94 o 
   2   3   3     2143.97     2257.02     14.31 o 
   3   3   3      395.78      396.46      3.58 o 
   4   3   3      881.74      884.20      6.41 o 
   5   3   3        9.86       11.87      0.82 o 
   6   3   3       30.44       30.51      1.00 o 
   7   3   3       60.58       56.16      1.39 o 
  -8   4   3       13.73       20.85      1.09 o 
  -7   4   3      227.89      207.71      2.72 o 
  -6   4   3       21.08       18.52      0.84 o 
  -5   4   3       54.31       41.99      1.16 o 
  -4   4   3      271.23      321.84      2.70 o 
  -3   4   3      315.22      339.43      3.20 o 
  -2   4   3      213.93      210.71      1.58 o 
  -1   4   3      213.61      206.35      1.72 o 
   0   4   3       64.44       59.80      0.75 o 
   1   4   3     1125.57     1100.42      6.85 o 
   2   4   3       91.77       74.64      1.10 o 
   3   4   3      260.16      272.51      2.95 o 
   4   4   3      301.00      307.99      2.77 o 
   5   4   3      152.84      144.40      1.86 o 
   6   4   3       22.07       23.68      0.82 o 
   7   4   3        1.84        2.18      0.55 o 
  -8   5   3       44.22       43.57      1.65 o 
  -7   5   3      102.54      108.31      1.95 o 
  -6   5   3       42.60       40.54      1.20 o 
  -5   5   3      198.10      181.16      2.33 o 
  -4   5   3      663.32      665.63      4.93 o 
  -3   5   3       58.71       68.77      0.98 o 
  -2   5   3      745.70      809.36      4.52 o 
  -1   5   3      170.26      150.63      1.40 o 
   0   5   3       49.78       55.75      0.73 o 
   1   5   3     1146.00     1153.39      7.16 o 
   2   5   3        4.85        8.82      0.45 o 
   3   5   3     1535.94     1588.62     10.86 o 
   4   5   3      151.66      134.35      1.65 o 
   5   5   3        2.18        2.35      0.55 o 
   6   5   3       40.35       41.12      1.05 o 
   7   5   3        2.95        2.88      1.08 o 
  -8   6   3       67.52       71.98      1.71 o 
  -7   6   3      283.32      285.40      3.15 o 
  -6   6   3       40.25       40.91      1.20 o 
  -5   6   3        2.84        3.39      0.62 o 
  -4   6   3       18.80       14.40      0.68 o 
  -3   6   3       14.62        8.41      0.43 o 
  -2   6   3     2124.16     2301.67     11.78 o 
  -1   6   3     1210.87     1217.58      7.67 o 
   0   6   3       49.09       54.75      0.76 o 
   1   6   3       83.54       81.73      1.03 o 
   2   6   3       42.00       47.46      0.83 o 
   3   6   3        7.85       13.75      0.78 o 
   4   6   3      481.55      472.39      4.08 o 
   5   6   3       63.02       61.45      1.54 o 
   6   6   3        2.73        4.55      0.60 o 
   7   6   3       26.54       29.82      0.98 o 
  -8   7   3       51.00       51.85      1.50 o 
  -7   7   3       11.52        9.10      0.87 o 
  -6   7   3        2.52        2.35      0.67 o 
  -5   7   3      108.63      110.30      1.82 o 
  -4   7   3      407.20      423.04      3.34 o 
  -3   7   3       48.26       62.73      0.91 o 
  -2   7   3     2403.44     2611.91     13.29 o 
  -1   7   3       77.29       81.40      1.03 o 
   0   7   3     1214.33     1244.27      6.62 o 
   1   7   3     1099.88     1113.25      6.70 o 
   2   7   3      127.96      135.86      1.46 o 
   3   7   3      132.32      130.57      1.63 o 
   4   7   3      926.19      910.24      7.38 o 
   5   7   3        9.66       10.81      0.70 o 
   6   7   3        3.71        3.59      0.61 o 
   7   7   3       97.22       91.07      1.51 o 
  -8   8   3        0.75        1.10      0.72 o 
  -7   8   3       94.66      102.92      2.08 o 
  -6   8   3      157.22      156.97      2.30 o 
  -5   8   3        4.76        7.11      0.72 o 
  -4   8   3      111.87      115.03      1.52 o 
  -3   8   3      418.31      450.20      3.05 o 
  -2   8   3     1353.46     1366.41      7.33 o 
  -1   8   3     1345.79     1297.96      7.58 o 
   0   8   3      142.46      140.92      1.24 o 
   1   8   3      703.16      687.72      4.26 o 
   2   8   3      262.02      302.79      2.55 o 
   3   8   3      240.69      245.43      2.44 o 
   4   8   3      450.98      431.11      4.10 o 
   5   8   3      129.72      125.50      1.84 o 
   6   8   3      177.97      174.24      2.25 o 
   7   8   3       11.22       16.30      0.82 o 
  -8   9   3        2.82        3.33      0.78 o 
  -7   9   3       72.85       74.07      1.69 o 
  -6   9   3        5.25        7.67      0.82 o 
  -5   9   3        6.30        9.19      0.77 o 
  -4   9   3       78.86       81.75      1.27 o 
  -3   9   3        2.74        3.29      0.41 o 
  -2   9   3     1141.36     1219.53      6.47 o 
  -1   9   3      439.46      421.66      2.98 o 
   0   9   3      657.96      651.49      3.94 o 
   1   9   3     1491.55     1512.85      8.55 o 
   2   9   3      220.39      224.87      2.10 o 
   3   9   3        2.01        2.36      0.46 o 
   4   9   3      102.10      110.56      2.13 o 
   5   9   3       24.26       23.06      0.91 o 
   6   9   3        4.84        8.82      0.82 o 
   7   9   3       40.11       46.39      1.22 o 
  -8  10   3       78.23       82.42      1.90 o 
  -7  10   3        0.05       -0.19      0.65 o 
  -6  10   3      501.77      484.60      4.74 o 
  -5  10   3       24.78       30.48      1.15 o 
  -4  10   3      882.93      870.16      6.01 o 
  -3  10   3      503.52      517.95      3.45 o 
  -2  10   3     1636.34     1758.41      9.24 o 
  -1  10   3      488.03      484.77      3.35 o 
   0  10   3     1029.75      983.79      6.02 o 
   1  10   3     1132.57     1193.29      6.76 o 
   2  10   3      245.77      258.71      2.34 o 
   3  10   3       59.25       58.01      1.15 o 
   4  10   3      366.39      362.97      3.69 o 
   5  10   3        1.54        3.73      0.62 o 
   6  10   3       66.46       63.85      1.41 o 
  -7  11   3       33.02       35.95      1.30 o 
  -6  11   3      174.34      175.86      2.55 o 
  -5  11   3     1183.38     1174.50      9.28 o 
  -4  11   3      364.31      365.35      3.85 o 
  -3  11   3      348.92      379.12      2.77 o 
  -2  11   3      229.36      201.35      1.70 o 
  -1  11   3     3968.35     3864.93     21.15 o 
   0  11   3      116.77      116.95      1.30 o 
   1  11   3      684.05      732.54      4.44 o 
   2  11   3      741.35      848.09      5.89 o 
   3  11   3       76.67       77.86      1.34 o 
   4  11   3       37.30       44.01      1.22 o 
   5  11   3        0.72        1.63      0.60 o 
   6  11   3        1.03        2.42      0.64 o 
  -7  12   3       49.67       44.67      1.43 o 
  -6  12   3      332.83      319.03      3.65 o 
  -5  12   3       90.32       85.91      1.76 o 
  -4  12   3      748.95      752.35      5.83 o 
  -3  12   3      147.68      156.13      1.58 o 
  -2  12   3     2389.99     2470.59     13.47 o 
  -1  12   3     1156.64     1167.04      7.04 o 
   0  12   3      377.91      384.61      2.82 o 
   1  12   3        5.37        7.92      0.51 o 
   2  12   3       10.19       15.57      0.60 o 
   3  12   3       90.45       92.87      1.51 o 
   4  12   3      188.18      184.09      2.45 o 
   5  12   3      188.50      187.34      3.19 o 
   6  12   3      205.71      197.90      2.63 o 
  -7  13   3        3.37        4.82      0.87 o 
  -6  13   3       67.30       61.52      1.59 o 
  -5  13   3       71.03       68.22      1.59 o 
  -4  13   3       40.48       39.69      1.19 o 
  -3  13   3      157.25      176.44      1.76 o 
  -2  13   3       57.21       66.56      1.06 o 
  -1  13   3      466.20      431.88      3.28 o 
   0  13   3     1001.75     1012.50      6.21 o 
   1  13   3      157.73      160.78      1.55 o 
   2  13   3       73.80       75.76      1.26 o 
   3  13   3       64.59       70.62      1.67 o 
   4  13   3       78.63       80.31      1.62 o 
   5  13   3       16.45       16.88      0.92 o 
   6  13   3        2.68        4.64      0.74 o 
  -7  14   3       39.99       33.30      1.48 o 
  -6  14   3       55.94       53.26      1.60 o 
  -5  14   3       14.72       16.82      1.00 o 
  -4  14   3      260.72      254.63      2.82 o 
  -3  14   3      457.48      435.66      3.49 o 
  -2  14   3      249.28      238.47      2.12 o 
  -1  14   3       97.32       91.96      1.30 o 
   0  14   3      178.24      164.99      1.73 o 
   1  14   3      116.10      128.28      1.43 o 
   2  14   3       50.45       65.75      1.02 o 
   3  14   3       16.97       21.58      0.96 o 
   4  14   3       51.18       46.82      1.38 o 
   5  14   3      225.52      227.47      2.94 o 
   6  14   3       57.92       59.66      1.53 o 
  -7  15   3        2.99        5.24      1.08 o 
  -6  15   3       16.73       18.90      1.22 o 
  -5  15   3      673.28      650.94      6.35 o 
  -4  15   3       29.22       29.60      1.04 o 
  -3  15   3       78.90       88.76      1.40 o 
  -2  15   3       63.64       49.77      0.97 o 
  -1  15   3      112.80      115.62      1.70 o 
   0  15   3      431.04      426.87      3.28 o 
   1  15   3       82.91       89.66      1.18 o 
   2  15   3       92.33       93.24      1.56 o 
   3  15   3       28.54       29.76      1.09 o 
   4  15   3      333.62      328.82      3.72 o 
   5  15   3       11.11       11.58      1.02 o 
   6  15   3       19.74       23.70      1.10 o 
  -7  16   3        6.08        5.22      1.10 o 
  -6  16   3       59.13       59.26      1.98 o 
  -5  16   3      707.27      658.32      6.84 o 
  -4  16   3      301.82      300.03      3.60 o 
  -3  16   3      199.18      183.55      2.14 o 
  -2  16   3      425.46      398.70      3.19 o 
  -1  16   3       55.68       47.27      0.98 o 
   0  16   3      286.75      272.45      2.44 o 
   1  16   3        0.02        1.34      0.34 o 
   2  16   3       52.90       52.29      1.08 o 
   3  16   3        1.69        4.16      0.70 o 
   4  16   3       49.20       44.71      1.37 o 
   5  16   3       44.35       46.31      1.42 o 
   6  16   3        1.96        4.35      0.78 o 
  -7  17   3       28.69       23.00      1.53 o 
  -6  17   3        5.51       10.72      1.15 o 
  -5  17   3       59.63       64.46      2.06 o 
  -4  17   3      153.90      144.23      2.57 o 
  -3  17   3      136.71      150.19      2.04 o 
  -2  17   3      125.68      121.92      1.57 o 
  -1  17   3      336.50      312.72      2.74 o 
   0  17   3      688.53      684.47      4.83 o 
   1  17   3      129.69      143.91      1.52 o 
   2  17   3        1.73        1.17      0.43 o 
   3  17   3      433.06      439.62      4.60 o 
   4  17   3      221.43      203.24      2.86 o 
   5  17   3        6.81       11.00      0.92 o 
   6  17   3        1.22        3.63      0.79 o 
  -7  18   3        6.58        6.27      1.33 o 
  -6  18   3      109.73      117.03      2.75 o 
  -5  18   3      233.37      224.23      4.37 o 
  -4  18   3      213.00      217.47      3.28 o 
  -3  18   3      274.93      270.31      2.89 o 
  -2  18   3       11.16        6.85      0.60 o 
  -1  18   3       21.80       25.50      0.81 o 
   0  18   3       21.26       20.98      0.79 o 
   1  18   3       22.46       25.15      0.83 o 
   2  18   3       56.28       61.16      1.49 o 
   3  18   3        5.37        8.20      0.84 o 
   4  18   3       33.30       30.29      1.25 o 
   5  18   3       54.00       55.94      1.68 o 
   6  18   3        3.77        3.07      0.88 o 
  -7  19   3       33.66       36.51      1.97 o 
  -6  19   3      244.95      256.80      4.23 o 
  -5  19   3        0.07        1.11      0.89 o 
  -4  19   3        4.63        5.57      0.95 o 
  -3  19   3       14.19       16.99      0.98 o 
  -2  19   3        6.24        8.54      0.65 o 
  -1  19   3      702.07      700.85      5.43 o 
   0  19   3        6.29        9.19      0.66 o 
   1  19   3        0.99        2.20      0.48 o 
   2  19   3      146.19      158.17      2.41 o 
   3  19   3      231.33      224.81      3.27 o 
   4  19   3       10.79       12.91      1.07 o 
   5  19   3       31.70       30.78      1.40 o 
   6  19   3        0.28        1.39      0.84 o 
  -7  20   3       80.99       75.96      2.43 o 
  -6  20   3        0.85        2.03      1.15 o 
  -5  20   3       87.19      100.57      2.86 o 
  -4  20   3       14.01       21.94      1.29 o 
  -3  20   3      826.93      784.49      6.80 o 
  -2  20   3      294.42      297.27      2.86 o 
  -1  20   3       35.91       37.72      1.12 o 
   0  20   3      760.89      756.81      5.57 o 
   1  20   3      243.30      233.29      2.29 o 
   2  20   3       24.10       26.16      1.13 o 
   3  20   3      291.26      264.87      3.98 o 
   4  20   3      142.79      130.00      2.75 o 
   5  20   3        5.64        5.62      0.95 o 
  -6  21   3       58.99       67.82      2.69 o 
  -5  21   3        0.00       -0.84      0.84 o 
  -4  21   3       64.10       65.49      2.15 o 
  -3  21   3       30.38       21.53      1.23 o 
  -2  21   3      100.60      107.87      1.72 o 
  -1  21   3      379.07      372.81      3.52 o 
   0  21   3       27.51       31.59      1.12 o 
   1  21   3      288.25      283.95      2.65 o 
   2  21   3       10.67       12.64      0.94 o 
   3  21   3       43.20       47.49      1.77 o 
   4  21   3       36.00       40.50      1.72 o 
   5  21   3       18.03       18.06      1.64 o 
  -6  22   3      162.12      170.47      3.55 o 
  -5  22   3       12.37       15.52      1.41 o 
  -4  22   3       35.34       40.00      1.63 o 
  -3  22   3      327.16      295.19      4.27 o 
  -2  22   3       74.63       73.93      1.50 o 
  -1  22   3      328.87      335.01      3.33 o 
   0  22   3     1048.63      968.45      7.15 o 
   1  22   3      221.69      224.59      2.54 o 
   2  22   3       45.46       45.50      1.44 o 
   3  22   3        0.25        0.24      0.89 o 
   4  22   3        3.91        2.41      0.98 o 
   5  22   3        5.81        7.97      1.21 o 
  -6  23   3        8.71        9.58      1.35 o 
  -5  23   3        3.09        5.87      1.28 o 
  -4  23   3       13.79       17.61      1.41 o 
  -3  23   3      372.50      335.77      5.03 o 
  -2  23   3      482.90      456.73      4.10 o 
  -1  23   3      193.62      189.25      2.41 o 
   0  23   3      174.51      171.85      2.40 o 
   1  23   3      158.06      154.49      2.27 o 
   2  23   3        3.41        3.33      0.81 o 
   3  23   3        0.24       -0.20      0.86 o 
   4  23   3        0.03        2.31      1.03 o 
   5  23   3       93.78       93.37      2.55 o 
  -6  24   3       14.14       15.55      1.69 o 
  -5  24   3       70.75       70.71      4.25 o 
  -4  24   3      162.27      157.18      3.57 o 
  -3  24   3       14.81        8.23      1.37 o 
  -2  24   3        9.24       13.02      0.88 o 
  -1  24   3       14.00       11.74      0.89 o 
   0  24   3       14.93       15.25      0.95 o 
   1  24   3      217.12      204.18      2.81 o 
   2  24   3       93.32      103.45      2.46 o 
   3  24   3        4.04        6.53      1.42 o 
   4  24   3       56.84       60.71      2.17 o 
   5  24   3       20.47       25.81      1.62 o 
  -6  25   3       95.12       98.02      3.16 o 
  -5  25   3        0.05        0.71      1.14 o 
  -4  25   3      122.05      126.65      3.33 o 
  -3  25   3       88.14       93.72      2.70 o 
  -2  25   3      163.01      142.07      2.09 o 
  -1  25   3       24.22       27.73      1.10 o 
   0  25   3      306.74      293.13      3.13 o 
   1  25   3       47.10       48.23      1.53 o 
   2  25   3      188.29      190.17      3.36 o 
   3  25   3      195.44      200.99      4.02 o 
   4  25   3       78.88       72.30      2.35 o 
   5  25   3        4.17        7.78      1.25 o 
  -5  26   3       80.52       90.68      3.36 o 
  -4  26   3       11.57       14.97      1.57 o 
  -3  26   3        2.91        5.10      1.25 o 
  -2  26   3       32.46       30.97      1.17 o 
  -1  26   3        0.72        1.18      0.68 o 
   0  26   3       17.41       22.37      1.04 o 
   1  26   3       16.40       21.08      1.21 o 
   2  26   3       12.66       11.35      1.36 o 
   3  26   3       54.37       50.68      2.47 o 
   4  26   3       15.52       19.31      1.69 o 
  -5  27   3       43.33       37.63      2.57 o 
  -4  27   3       54.63       63.65      2.33 o 
  -3  27   3       15.44       16.32      1.59 o 
  -2  27   3       76.23       65.45      1.56 o 
  -1  27   3       86.53       80.81      1.69 o 
   0  27   3      262.38      240.66      2.85 o 
   1  27   3      382.28      356.18      4.52 o 
   2  27   3      151.00      144.65      3.24 o 
   3  27   3       61.92       58.21      3.02 o 
   4  27   3       50.42       51.06      2.59 o 
  -5  28   3       40.23       46.12      2.73 o 
  -4  28   3        0.75       -0.93      1.07 o 
  -3  28   3       14.69       10.08      1.45 o 
  -2  28   3       29.29       25.03      1.19 o 
  -1  28   3       36.90       34.35      1.26 o 
   0  28   3       28.47       36.94      1.31 o 
   1  28   3        7.87        9.50      1.32 o 
   2  28   3       49.40       50.30      2.12 o 
   3  28   3       19.27       17.99      2.11 o 
   4  28   3        2.39        2.35      1.67 o 
  -5  29   3        1.44        1.55      1.49 o 
  -4  29   3       29.29       23.90      1.77 o 
  -3  29   3      103.23       99.85      2.77 o 
  -2  29   3       55.88       53.37      1.64 o 
  -1  29   3        4.58        2.07      0.78 o 
   0  29   3       90.98       81.92      1.82 o 
   1  29   3        5.29        2.08      0.94 o 
   2  29   3       80.41       63.68      2.41 o 
   3  29   3       37.27       37.74      2.33 o 
   4  29   3        0.06       -1.32      1.61 o 
  -4  30   3        0.00       -0.01      1.16 o 
  -3  30   3       14.35       15.51      1.78 o 
  -2  30   3        9.47       14.19      1.15 o 
  -1  30   3        0.45        0.58      0.77 o 
   0  30   3       12.93       17.08      1.20 o 
   1  30   3        0.04       -0.62      0.84 o 
   2  30   3       21.28       21.41      1.73 o 
   3  30   3       25.61       26.43      3.17 o 
  -4  31   3        0.45        2.05      1.29 o 
  -3  31   3       69.02       73.55      2.78 o 
  -2  31   3        3.63        4.88      1.01 o 
  -1  31   3        0.39        1.04      0.84 o 
   0  31   3       71.75       72.18      1.92 o 
   1  31   3       16.00       10.64      1.12 o 
   2  31   3        2.35        3.74      1.30 o 
   3  31   3        9.81        9.79      1.67 o 
  -4  32   3        5.86        4.04      1.42 o 
  -3  32   3      108.02      104.45      3.00 o 
  -2  32   3        8.03        6.73      1.06 o 
  -1  32   3        1.07        1.48      0.89 o 
   0  32   3       19.69       25.03      1.35 o 
   1  32   3        3.47        3.02      0.97 o 
   2  32   3        0.49        1.03      1.27 o 
   3  32   3        0.25        2.97      1.49 o 
  -3  33   3       26.78       34.05      2.09 o 
  -2  33   3       26.14       25.62      1.39 o 
  -1  33   3        0.50        2.33      0.92 o 
   0  33   3        5.04        6.95      1.05 o 
   1  33   3      136.75      129.75      3.37 o 
   2  33   3        0.12       -0.34      1.28 o 
  -3  34   3        0.67        0.02      1.32 o 
  -2  34   3       49.72       52.60      1.77 o 
  -1  34   3       43.28       43.06      2.18 o 
   0  34   3        0.26        1.21      1.01 o 
   1  34   3       13.85       16.49      1.27 o 
   2  34   3        0.01       -1.11      1.27 o 
  -2  35   3       31.29       32.29      1.93 o 
  -1  35   3       50.29       54.33      2.52 o 
   0  35   3        5.01        6.57      1.20 o 
   1  35   3      114.53      120.87      3.41 o 
  -1  36   3        1.01        2.81      1.27 o 
   0  36   3       14.72       14.25      1.38 o 
  -8   0   4       16.59       16.70      1.56 o 
  -6   0   4      566.65      529.95      7.25 o 
  -4   0   4      845.03      823.46     10.17 o 
  -2   0   4     2848.00     2946.03     23.93 o 
   0   0   4     3183.69     3046.93     20.65 o 
   2   0   4      300.69      309.79      5.27 o 
   4   0   4       35.26       30.68      2.36 o 
   6   0   4        6.31        3.82      1.13 o 
  -8   1   4        0.06        0.52      0.74 o 
  -7   1   4       10.61        3.27      0.85 o 
  -6   1   4       70.17       68.72      1.72 o 
  -5   1   4       23.67       22.17      1.00 o 
  -4   1   4        1.11       -0.40      0.40 o 
  -3   1   4       97.28      114.27      1.38 o 
  -2   1   4       12.18       18.46      0.87 o 
  -1   1   4      166.25      154.32      1.52 o 
   0   1   4        1.78        1.07      0.38 o 
   1   1   4      730.89      758.44      4.56 o 
   2   1   4      910.73      900.84      6.75 o 
   3   1   4       89.36       86.68      1.45 o 
   4   1   4      189.70      162.24      2.40 o 
   5   1   4        4.38        2.21      0.70 o 
   6   1   4        1.17        0.33      0.61 o 
  -8   2   4        0.08       -0.72      0.72 o 
  -7   2   4       94.90      102.86      2.04 o 
  -6   2   4      228.11      226.55      2.97 o 
  -5   2   4        4.64        5.36      0.74 o 
  -4   2   4      290.07      272.16      2.44 o 
  -3   2   4      290.20      334.98      2.64 o 
  -2   2   4      203.00      236.40      1.99 o 
  -1   2   4       35.53       37.30      0.76 o 
   0   2   4      461.95      431.95      2.78 o 
   1   2   4      349.95      328.33      2.45 o 
   2   2   4       19.09       14.30      0.83 o 
   3   2   4        0.10        0.53      0.60 o 
   4   2   4     1335.77     1320.72     10.86 o 
   5   2   4      129.43      126.70      2.04 o 
   6   2   4       85.92       88.63      1.65 o 
  -8   3   4       50.08       45.34      1.62 o 
  -7   3   4        2.95        2.30      0.81 o 
  -6   3   4      384.37      375.35      4.07 o 
  -5   3   4      192.98      195.81      2.62 o 
  -4   3   4      274.29      293.87      2.59 o 
  -3   3   4      723.07      733.32      4.76 o 
  -2   3   4      528.09      529.27      3.85 o 
  -1   3   4      322.66      337.66      2.63 o 
   0   3   4       55.30       64.68      0.88 o 
   1   3   4      888.94      951.63      5.72 o 
   2   3   4     2412.91     2522.71     20.80 o 
   3   3   4      124.87      116.80      1.72 o 
   4   3   4       15.10       17.16      2.31 o 
   5   3   4      292.64      282.29      3.83 o 
   6   3   4        9.41        7.44      0.75 o 
  -8   4   4        0.08        0.13      0.81 o 
  -7   4   4      233.18      232.06      3.13 o 
  -6   4   4        2.61        1.58      0.76 o 
  -5   4   4      245.14      240.82      2.96 o 
  -4   4   4      254.56      259.49      2.40 o 
  -3   4   4        0.24       -0.39      0.39 o 
  -2   4   4      263.74      288.45      2.50 o 
  -1   4   4       14.16        8.51      0.46 o 
   0   4   4      142.36      133.52      1.27 o 
   1   4   4      884.26      948.98      6.20 o 
   2   4   4       57.04       49.86      1.83 o 
   3   4   4      215.87      204.71      2.64 o 
   4   4   4       57.33       49.89      3.62 o 
   5   4   4      341.97      332.82      4.36 o 
   6   4   4       82.15       84.14      1.61 o 
  -8   5   4        0.53        1.46      0.83 o 
  -7   5   4       25.77       30.08      1.30 o 
  -6   5   4      146.40      152.43      2.40 o 
  -5   5   4       12.28        9.39      0.87 o 
  -4   5   4      792.17      822.89      6.22 o 
  -3   5   4      740.67      791.61      5.23 o 
  -2   5   4        0.02       -0.40      0.40 o 
  -1   5   4      155.94      169.52      1.64 o 
   0   5   4      181.66      222.08      1.84 o 
   1   5   4     1174.39     1216.23      7.12 o 
   2   5   4        2.46        1.50      1.07 o 
   3   5   4        0.17       -0.55      0.55 o 
   4   5   4       79.41       66.49      2.33 o 
   5   5   4        0.75       -0.65      0.65 o 
   6   5   4        0.93        1.05      0.64 o 
  -8   6   4       14.91       16.22      1.17 o 
  -7   6   4      247.12      247.77      3.27 o 
  -6   6   4      315.39      320.48      3.50 o 
  -5   6   4      513.64      486.41      4.75 o 
  -4   6   4       22.64       20.20      0.79 o 
  -3   6   4        9.75       13.06      0.65 o 
  -2   6   4      878.14      847.30      5.56 o 
  -1   6   4      140.77      127.53      1.41 o 
   0   6   4       35.85       50.91      0.85 o 
   1   6   4      386.79      369.47      3.10 o 
   2   6   4      148.53      138.12      1.70 o 
   3   6   4       28.22       28.73      1.05 o 
   4   6   4      285.38      264.18      3.07 o 
   5   6   4        0.18       -0.08      0.71 o 
   6   6   4       39.32       39.98      1.20 o 
  -8   7   4       61.25       73.20      2.11 o 
  -7   7   4      136.92      146.65      2.62 o 
  -6   7   4       23.70       20.28      1.10 o 
  -5   7   4      180.97      183.38      2.63 o 
  -4   7   4        0.02       -0.42      0.42 o 
  -3   7   4      913.73      956.19      6.12 o 
  -2   7   4      108.87      106.08      1.37 o 
  -1   7   4      278.90      269.69      2.26 o 
   0   7   4        7.20        5.30      0.43 o 
   1   7   4      791.85      808.52      5.05 o 
   2   7   4       62.78       64.63      1.39 o 
   3   7   4       69.57       74.59      1.51 o 
   4   7   4        0.18        1.10      0.83 o 
   5   7   4      161.63      160.02      2.31 o 
   6   7   4       21.65       21.04      0.98 o 
  -7   8   4        0.33       -0.01      0.72 o 
  -6   8   4       11.03       10.30      0.93 o 
  -5   8   4     2702.33     2613.96     18.85 o 
  -4   8   4      247.03      262.16      2.53 o 
  -3   8   4       44.92       55.18      1.06 o 
  -2   8   4      845.38      859.42      5.67 o 
  -1   8   4     2609.46     2625.83     14.74 o 
   0   8   4      558.05      572.73      3.71 o 
   1   8   4        1.31        2.58      0.44 o 
   2   8   4       42.25       44.09      1.38 o 
   3   8   4        0.08       -0.29      0.55 o 
   4   8   4      237.78      228.25      2.84 o 
   5   8   4       18.60       18.90      0.98 o 
   6   8   4        1.00        2.55      0.68 o 
  -7   9   4        0.61       -0.75      0.79 o 
  -6   9   4       10.40       10.70      1.01 o 
  -5   9   4      208.64      202.57      2.81 o 
  -4   9   4       92.35       96.42      1.58 o 
  -3   9   4       15.03        9.20      0.59 o 
  -2   9   4      134.36      128.29      1.55 o 
  -1   9   4       88.32       75.77      1.15 o 
   0   9   4        0.08       -0.11      0.37 o 
   1   9   4       51.56       49.23      0.93 o 
   2   9   4        0.17        1.35      0.59 o 
   3   9   4        8.03       10.41      0.77 o 
   4   9   4       66.95       78.35      1.64 o 
   5   9   4       80.60       81.22      1.81 o 
   6   9   4        9.42        9.22      1.06 o 
  -7  10   4       11.04       15.60      1.25 o 
  -6  10   4      251.73      232.49      3.31 o 
  -5  10   4       29.93       37.35      1.47 o 
  -4  10   4      376.77      387.53      3.54 o 
  -3  10   4       52.39       44.07      0.97 o 
  -2  10   4       96.70      114.07      1.49 o 
  -1  10   4      162.16      159.23      1.69 o 
   0  10   4       46.77       49.52      0.90 o 
   1  10   4      981.01      958.66      5.99 o 
   2  10   4      391.63      408.13      5.43 o 
   3  10   4       47.55       40.67      1.24 o 
   4  10   4       23.59       19.38      0.97 o 
   5  10   4       87.47       86.57      1.78 o 
   6  10   4        8.48        6.76      0.84 o 
  -7  11   4       38.60       40.94      1.68 o 
  -6  11   4      535.68      533.94      6.02 o 
  -5  11   4       11.14       13.65      1.01 o 
  -4  11   4        2.38        2.03      0.63 o 
  -3  11   4      134.61      141.60      1.53 o 
  -2  11   4     2282.44     2357.41     13.93 o 
  -1  11   4     1792.58     1761.48     10.30 o 
   0  11   4      202.30      211.17      1.94 o 
   1  11   4       18.72       24.79      0.85 o 
   2  11   4      189.29      212.54      2.46 o 
   3  11   4       19.26       20.95      0.99 o 
   4  11   4       36.63       39.61      1.26 o 
   5  11   4        4.67        5.35      0.77 o 
   6  11   4      113.04      118.72      2.65 o 
  -7  12   4        1.38        1.58      0.97 o 
  -6  12   4       46.14       51.52      1.78 o 
  -5  12   4      163.57      153.36      2.73 o 
  -4  12   4      798.79      805.88      7.37 o 
  -3  12   4       38.17       32.99      0.78 o 
  -2  12   4      110.59      133.17      1.66 o 
  -1  12   4       70.17       82.59      1.32 o 
   0  12   4      500.23      490.74      3.52 o 
   1  12   4      302.14      278.78      2.33 o 
   2  12   4        0.14        1.40      0.49 o 
   3  12   4      301.84      281.58      3.35 o 
   4  12   4        2.70        2.59      0.71 o 
   5  12   4        6.81        5.73      0.78 o 
   6  12   4        0.57        2.35      0.76 o 
  -7  13   4       45.61       47.79      1.95 o 
  -6  13   4      119.99      116.29      2.72 o 
  -5  13   4      130.82      122.69      2.46 o 
  -4  13   4        5.64        6.00      0.89 o 
  -3  13   4       10.29        8.79      0.51 o 
  -2  13   4       28.99       36.36      1.02 o 
  -1  13   4      158.05      174.76      1.91 o 
   0  13   4        2.68        2.22      0.51 o 
   1  13   4      147.78      147.89      1.74 o 
   2  13   4      115.76      115.97      2.14 o 
   3  13   4       13.98       10.21      1.04 o 
   4  13   4       77.46       82.80      1.80 o 
   5  13   4       38.82       35.03      1.40 o 
   6  13   4       39.72       36.35      1.32 o 
  -7  14   4       49.10       58.87      2.14 o 
  -6  14   4        0.33        1.54      0.92 o 
  -5  14   4        6.47        4.51      1.01 o 
  -4  14   4      353.61      368.57      4.39 o 
  -3  14   4       23.58       23.29      0.76 o 
  -2  14   4     1976.01     1949.86     11.83 o 
  -1  14   4      108.93      104.45      1.43 o 
   0  14   4      164.36      168.92      1.78 o 
   1  14   4      149.45      163.26      1.90 o 
   2  14   4       75.17       74.65      1.45 o 
   3  14   4       79.38       82.73      2.11 o 
   4  14   4      101.54      107.39      2.05 o 
   5  14   4       14.43       14.51      1.01 o 
   6  14   4       21.69       20.50      1.13 o 
  -7  15   4       30.77       45.11      1.98 o 
  -6  15   4       31.78       32.94      1.69 o 
  -5  15   4        8.09        7.90      1.11 o 
  -4  15   4       33.54       32.35      1.42 o 
  -3  15   4       13.72       14.44      0.72 o 
  -2  15   4      167.07      174.58      1.99 o 
  -1  15   4       17.01       19.00      0.79 o 
   0  15   4      168.76      177.04      2.02 o 
   1  15   4        0.01        0.10      0.48 o 
   2  15   4      273.27      260.46      2.83 o 
   3  15   4       46.66       47.04      1.43 o 
   4  15   4        1.94        3.14      0.77 o 
   5  15   4        4.23        5.28      0.83 o 
   6  15   4       26.05       24.58      1.21 o 
  -7  16   4      120.29      129.82      3.06 o 
  -6  16   4        2.96        1.68      1.00 o 
  -5  16   4       15.98       15.51      1.32 o 
  -4  16   4        0.01        1.31      0.87 o 
  -3  16   4       12.26        7.05      0.64 o 
  -2  16   4       31.49       38.65      1.07 o 
  -1  16   4       36.55       40.24      1.12 o 
   0  16   4     1054.18     1011.02      6.94 o 
   1  16   4       21.61       25.73      0.94 o 
   2  16   4      118.63      119.43      2.10 o 
   3  16   4      237.71      224.40      3.27 o 
   4  16   4      130.18      130.24      2.49 o 
   5  16   4        1.40        2.04      0.94 o 
  -7  17   4        3.38        1.64      1.06 o 
  -6  17   4        1.16        0.06      0.96 o 
  -5  17   4        0.44        1.24      0.94 o 
  -4  17   4      615.17      581.10      6.15 o 
  -3  17   4       36.80       43.48      1.11 o 
  -2  17   4       16.39       17.29      0.89 o 
  -1  17   4       35.74       44.28      1.18 o 
   0  17   4      815.70      796.69      5.56 o 
   1  17   4       41.43       42.63      1.16 o 
   2  17   4      142.53      131.33      2.37 o 
   3  17   4       27.87       21.95      1.80 o 
   4  17   4       17.48       22.77      1.26 o 
   5  17   4        1.94        1.11      0.80 o 
  -7  18   4      103.67      106.43      4.17 o 
  -6  18   4       15.44       17.04      1.49 o 
  -5  18   4        0.13       -0.01      1.06 o 
  -4  18   4       10.56        8.72      1.11 o 
  -3  18   4       58.96       63.89      1.38 o 
  -2  18   4      284.98      269.71      2.85 o 
  -1  18   4      137.10      132.57      2.15 o 
   0  18   4      627.49      619.07      4.78 o 
   1  18   4       61.59       69.69      1.50 o 
   2  18   4       51.10       54.42      1.66 o 
   3  18   4       96.51       94.45      2.34 o 
   4  18   4        9.63        9.25      1.14 o 
   5  18   4       12.24       12.00      1.49 o 
  -6  19   4       18.04       15.90      1.70 o 
  -5  19   4       20.12       22.76      1.54 o 
  -4  19   4       34.41       43.04      1.81 o 
  -3  19   4        1.02        1.39      0.70 o 
  -2  19   4      184.70      167.51      2.20 o 
  -1  19   4      661.46      631.36      5.14 o 
   0  19   4       62.30       63.72      1.57 o 
   1  19   4       43.78       41.57      1.32 o 
   2  19   4       14.06       14.90      1.18 o 
   3  19   4        2.80        5.15      1.01 o 
   4  19   4       44.20       42.32      1.78 o 
   5  19   4       42.42       43.59      1.85 o 
  -6  20   4        8.67        9.20      1.46 o 
  -5  20   4       32.78       28.81      1.85 o 
  -4  20   4      132.09      141.32      2.95 o 
  -3  20   4      139.04      129.39      2.21 o 
  -2  20   4      331.80      314.19      3.20 o 
  -1  20   4        5.56        5.46      0.79 o 
   0  20   4        4.78        5.38      0.76 o 
   1  20   4       16.46       18.03      1.18 o 
   2  20   4        7.88        9.03      1.00 o 
   3  20   4       35.82       33.38      1.65 o 
   4  20   4       67.26       67.55      2.19 o 
   5  20   4       33.60       31.25      1.67 o 
  -6  21   4       41.75       49.57      2.37 o 
  -5  21   4       12.22       14.10      1.67 o 
  -4  21   4        0.01       -0.04      1.06 o 
  -3  21   4       21.54       18.76      1.12 o 
  -2  21   4       52.97       54.26      1.39 o 
  -1  21   4        1.46       -0.67      0.67 o 
   0  21   4      132.63      129.82      1.95 o 
   1  21   4       20.30       24.13      1.40 o 
   2  21   4       47.64       51.10      2.32 o 
   3  21   4       34.73       34.93      1.69 o 
   4  21   4      115.09      112.95      2.78 o 
   5  21   4        2.78        4.21      1.06 o 
  -6  22   4       11.01        8.45      1.74 o 
  -5  22   4        1.23        0.04      1.15 o 
  -4  22   4       13.53        8.61      1.35 o 
  -3  22   4      316.97      290.11      3.97 o 
  -2  22   4      270.71      268.10      2.98 o 
  -1  22   4       29.71       25.27      1.07 o 
   0  22   4      461.44      447.90      4.28 o 
   1  22   4      940.21      922.30     10.06 o 
   2  22   4      156.14      143.27      3.19 o 
   3  22   4       30.39       37.33      1.76 o 
   4  22   4        0.81        3.00      1.08 o 
   5  22   4        4.64        6.27      1.14 o 
  -6  23   4        8.43        9.83      1.78 o 
  -5  23   4        0.26       -0.91      1.13 o 
  -4  23   4       11.89       16.13      1.47 o 
  -3  23   4        8.65        7.62      0.97 o 
  -2  23   4       42.17       39.43      1.59 o 
  -1  23   4       91.67       84.80      1.68 o 
   0  23   4       68.58       65.12      1.51 o 
   1  23   4       84.86       96.44      2.63 o 
   2  23   4       50.71       53.68      2.38 o 
   3  23   4        8.98        8.87      1.23 o 
   4  23   4       17.08       21.32      1.57 o 
  -6  24   4        9.78        8.67      1.85 o 
  -5  24   4        3.52        4.88      1.52 o 
  -4  24   4       36.44       35.87      1.85 o 
  -3  24   4       33.86       40.59      1.57 o 
  -2  24   4      131.89      136.61      2.11 o 
  -1  24   4      112.66      102.64      1.86 o 
   0  24   4       79.89       80.10      1.75 o 
   1  24   4      388.46      379.95      5.44 o 
   2  24   4       59.00       58.12      2.47 o 
   3  24   4       89.02       90.92      3.13 o 
   4  24   4       10.63       16.45      1.50 o 
  -5  25   4      142.14      142.31      4.17 o 
  -4  25   4       15.72       20.31      1.67 o 
  -3  25   4       11.54        9.80      1.10 o 
  -2  25   4       78.68       78.89      1.72 o 
  -1  25   4       31.47       26.63      1.14 o 
   0  25   4        5.48        6.51      0.86 o 
   1  25   4       15.56       11.54      1.36 o 
   2  25   4        4.70        5.97      1.36 o 
   3  25   4        0.22       -0.08      1.22 o 
   4  25   4       22.47       19.59      1.97 o 
  -5  26   4       45.19       54.97      2.60 o 
  -4  26   4       20.53       18.56      1.65 o 
  -3  26   4       94.98       99.89      2.66 o 
  -2  26   4      126.77      121.97      2.42 o 
  -1  26   4       62.34       62.08      1.58 o 
   0  26   4      246.77      249.40      3.48 o 
   1  26   4       10.19       12.78      1.44 o 
   2  26   4       31.19       28.38      3.04 o 
   3  26   4        0.05       -1.15      1.34 o 
   4  26   4       44.11       42.50      2.47 o 
  -5  27   4        6.07        9.14      1.64 o 
  -4  27   4      113.02      102.76      2.92 o 
  -3  27   4       10.12       10.06      1.11 o 
  -2  27   4      104.14      113.16      2.08 o 
  -1  27   4      180.59      164.25      2.41 o 
   0  27   4      213.40      214.07      3.02 o 
   1  27   4      158.42      157.38      3.44 o 
   2  27   4        0.29        1.25      1.13 o 
   3  27   4       57.74       52.64      3.04 o 
  -5  28   4       38.00       38.80      2.38 o 
  -4  28   4       33.21       39.22      2.12 o 
  -3  28   4        1.13        1.22      0.90 o 
  -2  28   4      184.25      172.20      3.87 o 
  -1  28   4       13.68       15.32      1.05 o 
   0  28   4      113.17      120.48      2.28 o 
   1  28   4       67.87       69.13      2.49 o 
   2  28   4       10.85        8.16      1.36 o 
   3  28   4       52.29       53.13      3.08 o 
  -4  29   4        4.28        4.04      1.37 o 
  -3  29   4        8.91       10.20      1.13 o 
  -2  29   4        0.46        1.57      0.89 o 
  -1  29   4      133.00      124.65      2.27 o 
   0  29   4        5.56        4.11      0.96 o 
   1  29   4       31.17       32.79      1.96 o 
   2  29   4       22.02       26.92      1.92 o 
   3  29   4        5.58        4.20      1.73 o 
  -4  30   4      114.84      109.64      3.60 o 
  -3  30   4       17.91       18.46      1.32 o 
  -2  30   4        1.13       -0.15      0.89 o 
  -1  30   4       38.60       45.28      1.58 o 
   0  30   4        2.82        2.16      1.16 o 
   1  30   4        2.92        4.10      1.31 o 
   2  30   4       12.88       12.91      1.89 o 
   3  30   4        3.60        3.41      1.62 o 
  -4  31   4        1.11        3.41      1.44 o 
  -3  31   4       24.93       27.24      2.08 o 
  -2  31   4        0.09       -0.28      0.93 o 
  -1  31   4       29.83       25.63      1.37 o 
   0  31   4       67.64       63.24      1.88 o 
   1  31   4        4.43        4.16      1.39 o 
   2  31   4       51.70       63.22      2.60 o 
  -3  32   4       25.89       27.64      2.13 o 
  -2  32   4        0.80        2.83      1.02 o 
  -1  32   4       43.17       34.32      1.56 o 
   0  32   4        0.40        0.78      0.97 o 
   1  32   4      129.61      134.32      3.52 o 
   2  32   4      115.21      116.59      3.34 o 
  -3  33   4       31.61       34.69      2.30 o 
  -2  33   4        2.56        0.06      1.27 o 
  -1  33   4       19.26       20.79      1.51 o 
   0  33   4       28.44       24.96      1.63 o 
   1  33   4        0.13        3.21      1.44 o 
  -2  34   4        6.29        7.94      1.56 o 
  -1  34   4        6.97        8.76      1.38 o 
   0  34   4       51.50       44.75      2.28 o 
  -7   0   5       58.60       72.75      3.08 o 
  -5   0   5       54.79       58.40      2.63 o 
  -3   0   5      561.16      560.60      5.79 o 
  -1   0   5      303.35      369.51      4.28 o 
   1   0   5     1083.23     1120.62      9.07 o 
   3   0   5      562.96      541.90      7.83 o 
   5   0   5       94.04      101.50      3.02 o 
  -7   1   5       38.81       34.39      1.66 o 
  -6   1   5      137.16      128.78      2.65 o 
  -5   1   5      350.42      339.24      4.40 o 
  -4   1   5      658.13      642.54      5.73 o 
  -3   1   5       12.03       11.98      0.70 o 
  -2   1   5        6.00        6.29      0.59 o 
  -1   1   5       10.40       12.29      0.88 o 
   0   1   5      213.47      195.35      1.76 o 
   1   1   5        2.35        4.10      0.52 o 
   2   1   5       57.94       54.58      1.53 o 
   3   1   5      467.69      446.13      4.84 o 
   4   1   5        0.48        0.11      0.74 o 
   5   1   5        4.66        4.19      0.82 o 
   6   1   5        8.89        6.02      0.81 o 
  -7   2   5      128.90      126.80      2.77 o 
  -6   2   5        8.45        4.90      1.00 o 
  -5   2   5      234.71      214.23      3.37 o 
  -4   2   5      283.24      256.62      3.11 o 
  -3   2   5        8.33        9.85      0.61 o 
  -2   2   5      139.74      145.41      1.71 o 
  -1   2   5      796.72      798.37      5.24 o 
   0   2   5      200.34      198.04      1.82 o 
   1   2   5       77.70       89.62      1.28 o 
   2   2   5      246.54      236.59      3.55 o 
   3   2   5      117.62      109.31      2.35 o 
   4   2   5       99.93       99.59      2.00 o 
   5   2   5       75.22       75.50      1.78 o 
   6   2   5       39.99       37.20      1.30 o 
  -7   3   5      163.33      163.55      3.14 o 
  -6   3   5      316.04      303.79      4.24 o 
  -5   3   5     1034.74      996.50      9.51 o 
  -4   3   5      369.97      383.82      3.82 o 
  -3   3   5       16.81       14.06      0.67 o 
  -2   3   5      730.74      726.78      5.08 o 
  -1   3   5        1.96        0.59      0.51 o 
   0   3   5      439.93      458.10      3.44 o 
   1   3   5      150.20      164.52      1.71 o 
   2   3   5       89.56       80.27      1.82 o 
   3   3   5      740.92      723.98      6.90 o 
   4   3   5       59.21       59.76      2.37 o 
   5   3   5       47.84       45.32      1.36 o 
   6   3   5        1.56        1.37      0.71 o 
  -7   4   5       12.00       15.53      1.32 o 
  -6   4   5        8.61        6.57      1.03 o 
  -5   4   5       48.71       44.32      1.67 o 
  -4   4   5      305.11      294.55      3.23 o 
  -3   4   5       70.43       72.62      1.21 o 
  -2   4   5     1202.44     1244.79      7.94 o 
  -1   4   5       39.35       34.27      0.87 o 
   0   4   5       93.86       87.61      1.19 o 
   1   4   5       57.55       56.46      1.05 o 
   2   4   5       27.03       29.13      1.24 o 
   3   4   5        1.40       -1.51      1.51 o 
   4   4   5      125.67      126.00      2.47 o 
   5   4   5        3.36        3.69      0.94 o 
   6   4   5        9.17        9.44      0.97 o 
  -7   5   5        5.88        0.69      0.97 o 
  -6   5   5        5.72        8.09      1.08 o 
  -5   5   5      139.47      134.86      2.63 o 
  -4   5   5       52.88       49.61      1.66 o 
  -3   5   5     1287.46     1287.77      8.16 o 
  -2   5   5      259.49      247.58      2.41 o 
  -1   5   5      676.63      661.11      4.50 o 
   0   5   5      127.54      122.20      1.41 o 
   1   5   5       50.41       41.67      0.97 o 
   2   5   5      699.51      705.21      6.88 o 
   3   5   5       55.94       51.99      1.61 o 
   4   5   5      113.15      111.08      2.12 o 
   5   5   5       12.61        9.17      1.09 o 
   6   5   5       10.39       10.09      0.91 o 
  -7   6   5       14.82       18.11      1.39 o 
  -6   6   5       12.13       14.79      1.24 o 
  -5   6   5      103.29      105.74      2.35 o 
  -4   6   5        6.79        4.33      0.81 o 
  -3   6   5       28.97       29.03      1.03 o 
  -2   6   5      487.49      517.36      4.09 o 
  -1   6   5      251.59      270.00      2.50 o 
   0   6   5      102.04      114.89      1.38 o 
   1   6   5       35.18       34.52      0.88 o 
   2   6   5       16.14       20.51      1.15 o 
   3   6   5      622.16      611.87      6.13 o 
   4   6   5        7.54        5.77      0.88 o 
   5   6   5       50.92       50.99      1.55 o 
  -7   7   5        9.26        6.11      1.10 o 
  -6   7   5      106.26      119.78      2.69 o 
  -5   7   5       80.30       78.57      2.09 o 
  -4   7   5       74.16       77.06      1.85 o 
  -3   7   5       13.83       14.25      0.68 o 
  -2   7   5     1019.23      986.97      6.82 o 
  -1   7   5      201.00      215.07      2.28 o 
   0   7   5      644.75      622.56      4.27 o 
   1   7   5      108.78      102.32      1.45 o 
   2   7   5      602.03      614.25      7.39 o 
   3   7   5        2.46        3.35      1.02 o 
   4   7   5      132.19      128.93      2.34 o 
   5   7   5       78.20       80.19      2.08 o 
  -7   8   5       53.43       55.00      1.97 o 
  -6   8   5      249.91      261.11      3.93 o 
  -5   8   5        6.85        6.83      1.02 o 
  -4   8   5      535.06      513.85      5.19 o 
  -3   8   5       94.42       95.15      1.38 o 
  -2   8   5      157.32      166.62      1.93 o 
  -1   8   5      778.90      771.12      5.56 o 
   0   8   5       25.29       28.80      0.82 o 
   1   8   5       32.19       35.17      0.93 o 
   2   8   5        3.87        2.88      1.04 o 
   3   8   5        8.94        4.97      0.93 o 
   4   8   5       38.18       35.50      1.39 o 
   5   8   5       91.29      104.04      2.13 o 
  -7   9   5        3.00        1.33      0.95 o 
  -6   9   5        4.52        3.81      0.97 o 
  -5   9   5       30.30       37.86      1.65 o 
  -4   9   5       21.19       23.77      1.36 o 
  -3   9   5      136.26      135.40      1.93 o 
  -2   9   5      138.40      127.54      1.70 o 
  -1   9   5      588.30      577.59      4.30 o 
   0   9   5      822.60      830.53      5.39 o 
   1   9   5       43.64       49.11      1.09 o 
   2   9   5       26.96       25.92      1.47 o 
   3   9   5       98.25      100.03      2.09 o 
   4   9   5      292.12      282.19      3.69 o 
   5   9   5       17.75       18.36      1.13 o 
  -7  10   5       31.35       31.97      1.76 o 
  -6  10   5       63.62       65.27      2.05 o 
  -5  10   5       22.90       16.36      1.23 o 
  -4  10   5       44.51       48.66      1.53 o 
  -3  10   5       89.16       90.90      1.45 o 
  -2  10   5      197.29      197.26      2.15 o 
  -1  10   5       49.67       51.20      1.13 o 
   0  10   5      181.23      191.31      1.92 o 
   1  10   5      250.51      262.31      2.62 o 
   2  10   5      107.05      112.08      2.24 o 
   3  10   5        4.09        2.72      0.79 o 
   4  10   5        1.80        2.57      0.84 o 
   5  10   5        5.21        2.27      0.81 o 
  -7  11   5       11.12       13.63      1.43 o 
  -6  11   5       73.45       70.99      2.30 o 
  -5  11   5      369.38      355.75      4.65 o 
  -4  11   5       11.50       11.77      1.01 o 
  -3  11   5       43.18       43.63      0.92 o 
  -2  11   5      442.19      439.68      3.73 o 
  -1  11   5        3.13        2.31      0.61 o 
   0  11   5       20.97       21.22      0.80 o 
   1  11   5      222.14      232.53      2.69 o 
   2  11   5      179.49      178.76      3.07 o 
   3  11   5        3.99        3.47      0.81 o 
   4  11   5      125.78      117.70      2.63 o 
   5  11   5       38.34       39.72      1.93 o 
  -7  12   5       20.58       30.69      1.80 o 
  -6  12   5        0.01        0.76      1.03 o 
  -5  12   5      506.92      502.30      6.38 o 
  -4  12   5      345.13      337.93      3.97 o 
  -3  12   5       57.85       65.88      1.09 o 
  -2  12   5      150.68      148.89      2.05 o 
  -1  12   5        1.04        1.99      0.65 o 
   0  12   5       98.10       94.40      1.47 o 
   1  12   5      625.76      632.49      5.06 o 
   2  12   5       45.82       47.25      1.87 o 
   3  12   5        6.57        6.00      0.96 o 
   4  12   5        6.24        6.59      1.01 o 
   5  12   5       20.25       23.35      1.36 o 
  -7  13   5       86.20       87.64      2.70 o 
  -6  13   5      149.09      143.53      3.21 o 
  -5  13   5        8.09        7.17      1.22 o 
  -4  13   5       53.28       48.59      1.73 o 
  -3  13   5      401.77      376.68      3.34 o 
  -2  13   5      300.87      300.18      3.06 o 
  -1  13   5       23.77       29.29      1.05 o 
   0  13   5      279.75      277.05      2.66 o 
   1  13   5      658.49      660.27      5.48 o 
   2  13   5      394.38      379.72      5.89 o 
   3  13   5        3.99        4.58      0.91 o 
   4  13   5        0.00        0.32      0.82 o 
   5  13   5        0.63        0.68      0.88 o 
  -7  14   5       46.56       48.59      2.15 o 
  -6  14   5        8.64       12.75      1.41 o 
  -5  14   5        1.38        1.83      1.01 o 
  -4  14   5       53.43       48.30      1.87 o 
  -3  14   5       12.21       11.67      0.79 o 
  -2  14   5      172.71      154.74      2.12 o 
  -1  14   5     1252.22     1196.50      8.50 o 
   0  14   5      344.38      332.73      2.93 o 
   1  14   5        3.06        4.54      0.81 o 
   2  14   5       36.52       49.07      2.17 o 
   3  14   5        1.32        0.97      0.89 o 
   4  14   5        8.45        9.18      1.19 o 
   5  14   5       10.41       14.31      1.44 o 
  -7  15   5      102.60      104.84      2.94 o 
  -6  15   5       30.15       35.82      1.91 o 
  -5  15   5        0.37       -0.49      0.94 o 
  -4  15   5      136.69      143.32      2.99 o 
  -3  15   5      203.48      194.58      2.32 o 
  -2  15   5      131.58      132.46      1.99 o 
  -1  15   5      137.14      137.54      2.03 o 
   0  15   5       31.66       30.80      1.00 o 
   1  15   5      152.96      144.75      2.51 o 
   2  15   5      138.07      142.67      3.13 o 
   3  15   5       15.53       13.71      1.31 o 
   4  15   5       13.06       15.80      1.40 o 
   5  15   5      122.81      117.11      2.88 o 
  -7  16   5        0.29        3.22      1.24 o 
  -6  16   5      175.74      178.72      4.06 o 
  -5  16   5       62.80       63.62      2.44 o 
  -4  16   5       95.83       94.65      2.74 o 
  -3  16   5      380.96      381.42      3.58 o 
  -2  16   5      101.28       98.05      1.78 o 
  -1  16   5      539.55      528.33      4.56 o 
   0  16   5       66.03       71.63      1.44 o 
   1  16   5       12.51       12.71      1.06 o 
   2  16   5        1.19        0.71      0.94 o 
   3  16   5      142.92      144.74      3.21 o 
   4  16   5       23.59       28.18      1.69 o 
   5  16   5       15.01       19.48      1.47 o 
  -6  17   5       17.24       12.54      1.65 o 
  -5  17   5       17.83       18.62      1.70 o 
  -4  17   5      445.43      424.46      6.01 o 
  -3  17   5      600.91      587.46      4.91 o 
  -2  17   5      452.67      426.39      4.00 o 
  -1  17   5      649.95      640.88      5.28 o 
   0  17   5       28.08       27.31      1.01 o 
   1  17   5      101.81       93.47      2.35 o 
   2  17   5       18.09       17.03      1.43 o 
   3  17   5      100.23       90.37      3.48 o 
   4  17   5      291.86      279.25      4.73 o 
   5  17   5       71.44       72.53      2.29 o 
  -6  18   5       12.12        9.01      1.59 o 
  -5  18   5        4.24        6.06      1.39 o 
  -4  18   5       79.51       71.64      2.48 o 
  -3  18   5      151.85      147.31      2.18 o 
  -2  18   5      675.23      648.96      5.40 o 
  -1  18   5      347.55      344.78      3.49 o 
   0  18   5        6.66        5.05      0.74 o 
   1  18   5        1.20        3.02      0.96 o 
   2  18   5       68.50       70.69      2.36 o 
   3  18   5       19.64       28.26      1.72 o 
   4  18   5      139.00      143.48      3.35 o 
  -6  19   5       38.03       42.61      2.63 o 
  -5  19   5       35.65       35.15      2.07 o 
  -4  19   5        2.65        6.78      1.37 o 
  -3  19   5       22.91       20.49      0.98 o 
  -2  19   5       18.24       17.37      1.03 o 
  -1  19   5       46.51       41.95      1.29 o 
   0  19   5      105.32      103.74      1.72 o 
   1  19   5      163.39      148.16      4.53 o 
   2  19   5       12.31       11.76      1.21 o 
   3  19   5       12.30       13.96      1.87 o 
   4  19   5       80.47       88.39      2.73 o 
  -6  20   5        1.33        1.76      1.55 o 
  -5  20   5        0.07        0.25      1.20 o 
  -4  20   5      283.51      268.15      4.72 o 
  -3  20   5       79.79       75.85      1.96 o 
  -2  20   5       33.68       30.54      1.18 o 
  -1  20   5      153.80      145.98      2.16 o 
   0  20   5        8.76        8.41      0.83 o 
   1  20   5       30.26       26.61      1.60 o 
   2  20   5      103.69       94.49      2.66 o 
   3  20   5       86.60       86.78      2.75 o 
   4  20   5        1.20        4.77      1.24 o 
  -6  21   5        0.02        0.75      1.43 o 
  -5  21   5        0.36        1.14      1.23 o 
  -4  21   5      215.47      211.55      4.18 o 
  -3  21   5        2.98        6.86      1.01 o 
  -2  21   5       44.00       40.09      1.28 o 
  -1  21   5      121.03      121.35      2.01 o 
   0  21   5       10.18        8.10      0.86 o 
   1  21   5       19.15       19.05      1.48 o 
   2  21   5       22.42       20.27      1.59 o 
   3  21   5       12.17       15.49      2.26 o 
   4  21   5       34.76       39.09      2.08 o 
  -6  22   5      273.15      297.60      6.34 o 
  -5  22   5       16.50       20.77      1.88 o 
  -4  22   5      166.43      153.29      3.62 o 
  -3  22   5       50.14       45.51      2.01 o 
  -2  22   5        2.15        1.61      0.75 o 
  -1  22   5        6.42        5.72      0.86 o 
   0  22   5      315.99      303.40      3.54 o 
   1  22   5       72.01       66.22      2.24 o 
   2  22   5        7.54        7.97      1.90 o 
   3  22   5       70.60       60.79      2.72 o 
   4  22   5        7.37       13.34      1.55 o 
  -5  23   5       29.37       32.94      2.15 o 
  -4  23   5        6.34        3.85      1.39 o 
  -3  23   5       24.93       21.64      1.40 o 
  -2  23   5       48.86       45.72      1.39 o 
  -1  23   5       14.73       16.93      1.02 o 
   0  23   5       35.41       31.36      1.29 o 
   1  23   5        0.01        0.22      1.08 o 
   2  23   5        2.65        2.99      1.33 o 
   3  23   5        4.54        6.95      1.58 o 
   4  23   5       26.49       35.02      2.31 o 
  -5  24   5        4.36        6.71      1.53 o 
  -4  24   5       20.87       30.71      2.02 o 
  -3  24   5       28.70       29.61      1.55 o 
  -2  24   5        6.70        5.18      0.86 o 
  -1  24   5       52.15       57.23      1.61 o 
   0  24   5        0.08       -0.40      0.79 o 
   1  24   5        2.09        1.19      1.07 o 
   2  24   5       61.78       64.85      2.87 o 
   3  24   5       15.40       13.07      2.00 o 
  -5  25   5       14.40       15.33      1.86 o 
  -4  25   5       71.09       72.22      2.76 o 
  -3  25   5       51.45       55.82      2.11 o 
  -2  25   5        1.65        2.08      0.82 o 
  -1  25   5       42.86       39.01      1.40 o 
   0  25   5       95.21       88.35      2.38 o 
   1  25   5       55.76       62.86      2.35 o 
   2  25   5       10.00       10.73      1.66 o 
   3  25   5        2.11        4.30      1.66 o 
  -5  26   5        2.77        2.43      1.49 o 
  -4  26   5        0.75       -0.31      1.31 o 
  -3  26   5      105.72      107.18      3.42 o 
  -2  26   5        0.16       -0.57      0.78 o 
  -1  26   5       33.90       35.31      1.38 o 
   0  26   5        3.91        4.27      1.07 o 
   1  26   5       19.07       18.88      1.64 o 
   2  26   5       21.21       20.75      1.96 o 
   3  26   5        0.57        1.28      1.58 o 
  -4  27   5        1.78        0.51      1.33 o 
  -3  27   5        4.72        4.71      1.09 o 
  -2  27   5        3.22        2.63      0.97 o 
  -1  27   5       14.58       18.31      1.18 o 
   0  27   5       50.02       46.74      1.85 o 
   1  27   5       38.27       37.38      2.05 o 
   2  27   5       27.28       28.60      2.22 o 
   3  27   5        8.03       10.42      2.02 o 
  -4  28   5       33.48       38.07      2.34 o 
  -3  28   5       59.19       57.77      2.51 o 
  -2  28   5       11.95       15.34      1.23 o 
  -1  28   5       18.19       19.58      1.26 o 
   0  28   5        5.95        9.64      1.24 o 
   1  28   5       17.77       14.92      2.07 o 
   2  28   5       47.57       50.44      2.69 o 
  -4  29   5       11.97       15.99      1.94 o 
  -3  29   5       28.68       29.30      1.87 o 
  -2  29   5        1.59        3.70      1.07 o 
  -1  29   5        7.53        8.12      1.16 o 
   0  29   5        6.88        4.42      1.12 o 
   1  29   5        1.47        2.86      1.33 o 
   2  29   5        4.18        5.83      1.69 o 
  -3  30   5        0.12        0.52      1.08 o 
  -2  30   5        9.83        7.45      1.16 o 
  -1  30   5       10.27       13.41      1.31 o 
   0  30   5        2.48       -0.07      1.04 o 
   1  30   5       98.10       99.11      4.04 o 
  -3  31   5        2.37        5.35      1.24 o 
  -2  31   5       24.57       21.04      1.56 o 
  -1  31   5        0.07        0.01      1.03 o 
   0  31   5        0.55        1.39      1.07 o 
   1  31   5        0.03        0.54      1.43 o 
  -2  32   5        5.87        8.71      1.74 o 
  -1  32   5        7.28        5.91      1.35 o 
   0  32   5        0.45        1.44      1.11 o 
  -6   0   6      455.30      490.79      8.60 o 
  -4   0   6      390.89      379.75      8.66 o 
  -2   0   6        0.07        0.50      0.89 o 
   0   0   6        2.58        1.05      0.74 o 
   2   0   6      130.14      112.74      3.82 o 
   4   0   6       30.59       27.92      2.07 o 
  -7   1   6      123.18      135.46      3.04 o 
  -6   1   6      102.81      101.60      2.65 o 
  -5   1   6       35.46       40.46      1.72 o 
  -4   1   6      128.64      120.59      2.56 o 
  -3   1   6       13.50       16.02      0.97 o 
  -2   1   6       47.25       44.17      1.14 o 
  -1   1   6      620.71      616.19      4.98 o 
   0   1   6       25.67       22.94      0.79 o 
   1   1   6      276.94      265.92      3.69 o 
   2   1   6       39.26       38.82      1.81 o 
   3   1   6      147.75      140.38      3.05 o 
   4   1   6      104.75       92.57      2.63 o 
   5   1   6        2.14        1.02      0.80 o 
  -7   2   6        1.92       -0.82      0.99 o 
  -6   2   6       48.81       50.86      2.05 o 
  -5   2   6        5.94        6.57      1.09 o 
  -4   2   6       23.70       23.86      1.81 o 
  -3   2   6       27.99       29.97      1.04 o 
  -2   2   6        8.74        7.14      0.71 o 
  -1   2   6        6.26        5.31      0.76 o 
   0   2   6      252.16      249.65      2.28 o 
   1   2   6       14.49       17.85      1.72 o 
   2   2   6       52.68       49.86      1.97 o 
   3   2   6        1.79        2.77      0.96 o 
   4   2   6      412.59      399.40      4.82 o 
   5   2   6        0.04       -0.38      0.76 o 
  -7   3   6       17.01       12.74      1.39 o 
  -6   3   6      788.86      793.83      8.48 o 
  -5   3   6       51.44       60.93      1.99 o 
  -4   3   6      170.35      165.17      2.93 o 
  -3   3   6       36.81       36.82      1.14 o 
  -2   3   6      186.78      193.13      2.35 o 
  -1   3   6       16.38       17.14      1.17 o 
   0   3   6      186.93      182.33      1.99 o 
   1   3   6      203.62      215.15      3.07 o 
   2   3   6       81.03       71.38      2.27 o 
   3   3   6       32.91       33.83      1.94 o 
   4   3   6      126.88      126.15      3.30 o 
   5   3   6        2.10        4.29      0.97 o 
  -7   4   6      121.40      118.06      3.10 o 
  -6   4   6        3.46        2.61      1.14 o 
  -5   4   6       30.70       23.61      1.35 o 
  -4   4   6       16.44       13.08      1.23 o 
  -3   4   6      188.01      187.12      2.30 o 
  -2   4   6       12.95       14.92      0.89 o 
  -1   4   6      236.72      237.74      2.48 o 
   0   4   6       31.17       35.71      1.25 o 
   1   4   6      406.53      422.37      4.71 o 
   2   4   6      114.22      119.00      2.89 o 
   3   4   6        1.04       -0.92      0.92 o 
   4   4   6        5.50        5.37      1.40 o 
   5   4   6       14.28       12.26      1.18 o 
  -7   5   6       35.45       39.58      1.91 o 
  -6   5   6       46.21       47.94      1.96 o 
  -5   5   6      191.66      205.06      3.42 o 
  -4   5   6        1.27       -0.75      1.12 o 
  -3   5   6      153.90      149.33      2.04 o 
  -2   5   6      207.98      198.73      2.41 o 
  -1   5   6      301.57      290.02      2.82 o 
   0   5   6      138.57      139.38      1.67 o 
   1   5   6       61.34       60.66      1.74 o 
   2   5   6      582.36      566.84      8.28 o 
   3   5   6       25.61       23.40      1.66 o 
   4   5   6       20.83       19.31      2.27 o 
   5   5   6        7.04        6.77      1.00 o 
  -7   6   6       19.38       22.88      1.63 o 
  -6   6   6       74.26       74.65      2.31 o 
  -5   6   6        0.45        0.72      0.94 o 
  -4   6   6      156.07      155.49      3.39 o 
  -3   6   6      148.44      147.99      2.05 o 
  -2   6   6        0.74       -0.50      0.62 o 
  -1   6   6      100.25      101.31      1.65 o 
   0   6   6       23.35       22.21      0.91 o 
   1   6   6      331.60      331.19      4.02 o 
   2   6   6      122.70      123.02      2.93 o 
   3   6   6       20.94       20.71      2.18 o 
   4   6   6      133.06      129.43      3.01 o 
   5   6   6       61.95       65.27      2.20 o 
  -7   7   6        7.69        8.17      1.30 o 
  -6   7   6       72.44       73.87      2.68 o 
  -5   7   6       17.21       21.78      2.14 o 
  -4   7   6      585.19      578.95      7.26 o 
  -3   7   6       89.93       96.36      1.74 o 
  -2   7   6       42.24       50.32      1.32 o 
  -1   7   6      219.95      210.30      2.50 o 
   0   7   6       43.15       42.31      1.11 o 
   1   7   6        6.01        4.98      0.93 o 
   2   7   6       26.89       27.61      2.41 o 
   3   7   6      300.53      314.32      4.87 o 
   4   7   6        7.00        8.70      1.32 o 
   5   7   6        0.12        1.85      1.03 o 
  -7   8   6       69.86       71.14      2.54 o 
  -6   8   6        3.52        0.97      1.32 o 
  -5   8   6        8.39       11.11      1.36 o 
  -4   8   6       94.72      107.53      3.20 o 
  -3   8   6      676.74      654.28      5.32 o 
  -2   8   6      177.74      158.63      2.18 o 
  -1   8   6      499.36      501.39      4.36 o 
   0   8   6       70.64       74.14      1.41 o 
   1   8   6      143.24      129.91      2.40 o 
   2   8   6        4.40        6.44      1.25 o 
   3   8   6       10.97       12.90      1.36 o 
   4   8   6      142.57      142.17      3.22 o 
   5   8   6        3.76        3.10      1.06 o 
  -7   9   6       16.08       15.35      1.62 o 
  -6   9   6        9.01       10.70      1.54 o 
  -5   9   6       69.10       74.91      2.50 o 
  -4   9   6      795.75      766.61      8.28 o 
  -3   9   6      109.29      112.45      1.71 o 
  -2   9   6       48.98       48.68      1.32 o 
  -1   9   6       19.36       21.42      1.07 o 
   0   9   6       40.24       36.40      1.07 o 
   1   9   6       55.09       62.04      1.94 o 
   2   9   6      252.70      243.50      4.23 o 
   3   9   6       41.61       35.75      1.81 o 
   4   9   6       11.53       12.74      1.55 o 
   5   9   6       38.19       44.88      1.95 o 
  -7  10   6       24.32       24.15      2.01 o 
  -6  10   6        0.01       -1.07      1.07 o 
  -5  10   6        0.03        1.78      1.28 o 
  -4  10   6      193.32      178.35      3.54 o 
  -3  10   6        3.95        3.34      0.68 o 
  -2  10   6      219.29      200.81      2.52 o 
  -1  10   6     1065.77     1037.99      7.63 o 
   0  10   6      141.17      143.86      1.90 o 
   1  10   6       38.50       31.45      1.37 o 
   2  10   6        2.61        4.61      1.16 o 
   3  10   6       11.98       14.64      1.41 o 
   4  10   6       76.13       76.27      2.48 o 
  -7  11   6        1.55        3.39      1.41 o 
  -6  11   6        5.44        2.89      1.44 o 
  -5  11   6      228.98      223.12      4.85 o 
  -4  11   6      746.61      712.13      8.59 o 
  -3  11   6      113.32      103.63      1.65 o 
  -2  11   6      152.65      141.40      2.12 o 
  -1  11   6      391.48      399.40      3.81 o 
   0  11   6       16.95       25.42      1.05 o 
   1  11   6        1.83        1.04      0.81 o 
   2  11   6       88.60       91.14      2.60 o 
   3  11   6       39.95       37.64      1.88 o 
   4  11   6       52.91       57.08      2.30 o 
  -6  12   6       35.95       45.41      2.59 o 
  -5  12   6       11.99        9.65      1.87 o 
  -4  12   6       30.64       30.37      1.88 o 
  -3  12   6      476.21      451.55      3.88 o 
  -2  12   6       48.18       48.28      1.36 o 
  -1  12   6      255.19      252.18      2.90 o 
   0  12   6      419.11      403.66      3.94 o 
   1  12   6       32.79       40.30      1.38 o 
   2  12   6        1.88        3.01      1.13 o 
   3  12   6       15.81       17.35      1.51 o 
   4  12   6       34.00       32.04      1.81 o 
  -6  13   6        4.69        3.76      1.50 o 
  -5  13   6       14.14       13.55      1.75 o 
  -4  13   6      199.89      196.27      3.93 o 
  -3  13   6       86.69       87.83      1.71 o 
  -2  13   6       67.11       68.99      1.58 o 
  -1  13   6      189.15      185.29      2.45 o 
   0  13   6      184.50      181.74      2.44 o 
   1  13   6      336.59      335.89      4.16 o 
   2  13   6        1.70        2.45      1.13 o 
   3  13   6        4.99        5.25      1.20 o 
   4  13   6       24.63       21.32      1.66 o 
  -6  14   6       49.99       55.73      2.90 o 
  -5  14   6      112.53      108.91      3.43 o 
  -4  14   6       40.72       42.68      2.79 o 
  -3  14   6      431.70      392.81      3.81 o 
  -2  14   6      320.33      295.47      3.20 o 
  -1  14   6      101.27       96.03      1.81 o 
   0  14   6      521.41      521.17      5.22 o 
   1  14   6       76.92       76.33      2.52 o 
   2  14   6      215.28      195.29      3.92 o 
   3  14   6        0.27        0.67      1.07 o 
   4  14   6       12.69       16.31      1.54 o 
  -6  15   6       45.57       48.13      2.80 o 
  -5  15   6       29.76       28.94      1.97 o 
  -4  15   6        9.93       10.69      1.48 o 
  -3  15   6        1.68        1.02      0.72 o 
  -2  15   6       88.44       81.82      1.72 o 
  -1  15   6       16.72       16.68      1.02 o 
   0  15   6      325.59      324.18      3.79 o 
   1  15   6        5.65        4.87      1.12 o 
   2  15   6        2.16        2.61      1.16 o 
   3  15   6       17.41       16.81      1.57 o 
   4  15   6       28.00       29.68      1.84 o 
  -6  16   6       46.63       58.35      3.86 o 
  -5  16   6       79.13       85.65      2.90 o 
  -4  16   6        9.03        5.11      1.41 o 
  -3  16   6       10.88        9.00      0.86 o 
  -2  16   6      268.05      261.39      3.04 o 
  -1  16   6      274.56      277.75      3.09 o 
   0  16   6       28.04       36.85      1.97 o 
   1  16   6       47.23       40.40      2.41 o 
   2  16   6       17.16       19.50      1.84 o 
   3  16   6        2.45        3.33      1.24 o 
   4  16   6      120.98      132.89      3.34 o 
  -6  17   6        1.56       -0.28      1.42 o 
  -5  17   6       41.55       33.01      2.22 o 
  -4  17   6      188.34      179.85      3.88 o 
  -3  17   6       68.94       63.63      1.69 o 
  -2  17   6      459.65      437.88      4.22 o 
  -1  17   6      105.28      105.83      2.55 o 
   0  17   6      192.16      186.25      2.89 o 
   1  17   6      100.81       90.29      2.58 o 
   2  17   6       99.33       97.55      3.70 o 
   3  17   6        7.29        3.37      1.25 o 
   4  17   6        0.15        0.81      1.10 o 
  -6  18   6       50.42       48.66      2.86 o 
  -5  18   6        9.24       12.71      1.68 o 
  -4  18   6        0.83       -0.73      1.19 o 
  -3  18   6       79.65       84.99      1.91 o 
  -2  18   6       25.11       26.74      1.20 o 
  -1  18   6       87.83       84.97      1.77 o 
   0  18   6      240.19      232.46      3.46 o 
   1  18   6      126.86      121.94      2.95 o 
   2  18   6        1.09        3.64      1.49 o 
   3  18   6       12.51       11.85      1.71 o 
   4  18   6        2.22        2.73      1.21 o 
  -6  19   6        1.00        3.56      1.60 o 
  -5  19   6        0.45        0.63      1.26 o 
  -4  19   6        1.64       -0.36      1.28 o 
  -3  19   6       11.89        8.75      1.00 o 
  -2  19   6      127.03      127.63      2.16 o 
  -1  19   6       45.94       42.02      1.34 o 
   0  19   6       18.32       21.90      1.72 o 
   1  19   6       43.13       43.15      2.10 o 
   2  19   6        1.80        0.95      1.55 o 
   3  19   6       17.41       18.65      1.92 o 
  -5  20   6        9.95       10.64      1.66 o 
  -4  20   6        4.37        3.05      1.38 o 
  -3  20   6        0.16        0.18      0.80 o 
  -2  20   6       37.65       40.29      1.38 o 
  -1  20   6       26.73       28.07      1.25 o 
   0  20   6       67.67       65.82      2.69 o 
   1  20   6       88.57       94.56      2.94 o 
   2  20   6       13.51       12.13      1.90 o 
   3  20   6        3.31        2.69      1.41 o 
  -5  21   6       29.45       32.62      2.25 o 
  -4  21   6        5.83        5.49      1.97 o 
  -3  21   6        6.60        6.79      1.01 o 
  -2  21   6      174.78      183.40      2.63 o 
  -1  21   6        9.10        9.97      0.99 o 
   0  21   6       46.45       42.92      1.67 o 
   1  21   6      209.03      204.21      3.95 o 
   2  21   6       18.33       17.21      1.81 o 
   3  21   6        0.15        2.49      1.65 o 
  -5  22   6      121.32      109.96      3.43 o 
  -4  22   6      101.35      120.58      3.41 o 
  -3  22   6      152.21      143.59      2.82 o 
  -2  22   6       25.17       22.93      1.23 o 
  -1  22   6        0.16       -0.43      0.80 o 
   0  22   6       25.33       28.61      1.80 o 
   1  22   6        6.21        9.97      1.42 o 
   2  22   6       42.16       44.59      2.43 o 
   3  22   6       75.91       84.25      3.66 o 
  -5  23   6       25.86       31.51      2.12 o 
  -4  23   6        6.72       11.43      2.11 o 
  -3  23   6        0.07        0.35      0.88 o 
  -2  23   6       43.69       47.35      1.55 o 
  -1  23   6       79.17       85.91      2.01 o 
   0  23   6       12.75       11.84      1.39 o 
   1  23   6       64.50       73.49      2.56 o 
   2  23   6       23.18       27.55      2.16 o 
   3  23   6       18.94       23.94      2.49 o 
  -4  24   6        1.33        1.97      1.43 o 
  -3  24   6       11.55        6.64      1.04 o 
  -2  24   6        0.01        0.46      0.84 o 
  -1  24   6        3.05        4.14      0.99 o 
   0  24   6       12.22       11.01      1.18 o 
   1  24   6       12.12       15.07      1.60 o 
   2  24   6       50.22       58.87      2.79 o 
  -4  25   6        1.22       -1.13      1.35 o 
  -3  25   6        0.01        1.75      0.92 o 
  -2  25   6        0.04        0.06      0.94 o 
  -1  25   6        1.19       -0.10      0.92 o 
   0  25   6        2.00        3.63      1.08 o 
   1  25   6       46.34       43.99      2.21 o 
   2  25   6        0.74        3.37      1.49 o 
  -4  26   6        0.18        0.59      1.48 o 
  -3  26   6        1.43        2.68      1.18 o 
  -2  26   6        3.36        3.09      1.07 o 
  -1  26   6       22.51       24.03      1.38 o 
   0  26   6        6.08        4.18      1.05 o 
   1  26   6        0.12        0.08      1.24 o 
   2  26   6       11.79       15.82      1.94 o 
  -3  27   6       41.61       39.80      1.91 o 
  -2  27   6        0.95        2.08      1.09 o 
  -1  27   6        8.45       12.03      1.26 o 
   0  27   6        8.61        8.40      1.16 o 
   1  27   6       10.24        9.87      1.58 o 
  -3  28   6        6.91        6.00      1.33 o 
  -2  28   6       36.64       39.29      2.25 o 
  -1  28   6        5.78        4.57      1.17 o 
   0  28   6        4.30        4.86      1.06 o 
   1  28   6        9.90        9.38      1.60 o 
  -2  29   6       50.95       49.16      2.04 o 
  -1  29   6       17.68       19.03      1.49 o 
   0  29   6        5.49        5.47      1.18 o 
  -5   0   7      197.34      210.89      6.84 o 
  -3   0   7       64.40       56.73      2.13 o 
  -1   0   7      283.68      283.19      4.32 o 
   1   0   7      306.78      295.82      7.98 o 
   3   0   7       29.27       28.89      2.65 o 
  -6   1   7        0.08        0.98      1.25 o 
  -5   1   7       29.92       30.59      1.87 o 
  -4   1   7      924.28      915.88     10.49 o 
  -3   1   7      129.98      112.85      2.00 o 
  -2   1   7      270.05      253.59      2.79 o 
  -1   1   7       27.77       25.43      1.09 o 
   0   1   7       44.64       37.03      1.76 o 
   1   1   7        3.78        3.90      1.07 o 
   2   1   7        0.04       -0.99      0.99 o 
   3   1   7       61.72       62.75      2.40 o 
   4   1   7       64.53       72.53      2.47 o 
  -6   2   7        1.18        5.18      1.45 o 
  -5   2   7       51.16       55.80      2.25 o 
  -4   2   7        0.70        2.32      2.12 o 
  -3   2   7      102.16      106.11      1.94 o 
  -2   2   7       95.78       89.79      1.70 o 
  -1   2   7       49.13       49.60      1.44 o 
   0   2   7       41.29       42.81      1.98 o 
   1   2   7       50.59       48.34      1.68 o 
   2   2   7        0.31       -0.98      0.98 o 
   3   2   7       12.36        8.30      1.44 o 
   4   2   7        3.29        3.50      1.17 o 
  -6   3   7       25.79       28.25      2.07 o 
  -5   3   7      256.55      249.29      4.29 o 
  -4   3   7       31.85       27.64      1.91 o 
  -3   3   7      968.44      937.74      7.23 o 
  -2   3   7       88.26       83.05      1.76 o 
  -1   3   7       44.39       38.15      1.22 o 
   0   3   7      370.05      360.93      5.18 o 
   1   3   7       16.22       16.80      1.20 o 
   2   3   7       55.87       50.55      2.18 o 
   3   3   7        4.38        0.76      1.25 o 
   4   3   7       18.22       15.19      1.53 o 
  -6   4   7       18.09       15.19      1.78 o 
  -5   4   7        4.98        6.87      1.36 o 
  -4   4   7       49.91       46.43      2.32 o 
  -3   4   7       47.77       46.50      1.56 o 
  -2   4   7      801.69      784.10      6.30 o 
  -1   4   7       13.27       11.50      0.85 o 
   0   4   7      380.52      382.20      6.21 o 
   1   4   7       20.29       20.27      1.31 o 
   2   4   7        1.98        0.24      0.98 o 
   3   4   7      110.99      104.74      2.74 o 
   4   4   7        5.41        6.02      1.25 o 
  -6   5   7       57.26       55.28      2.57 o 
  -5   5   7        7.87        8.77      1.39 o 
  -4   5   7        5.78        7.25      1.62 o 
  -3   5   7      456.94      429.45      4.13 o 
  -2   5   7        3.31        2.86      0.86 o 
  -1   5   7       12.17       13.32      0.88 o 
   0   5   7        6.44        7.09      1.44 o 
   1   5   7       89.39       83.66      2.24 o 
   2   5   7       12.81       17.00      1.56 o 
   3   5   7      223.43      217.92      4.26 o 
   4   5   7       23.64       25.63      1.96 o 
  -6   6   7        0.70        2.23      1.32 o 
  -5   6   7        7.19        6.24      1.33 o 
  -4   6   7        4.31        3.88      1.33 o 
  -3   6   7      440.83      421.37      4.08 o 
  -2   6   7      239.26      227.13      2.82 o 
  -1   6   7       68.88       68.72      1.47 o 
   0   6   7      224.16      215.22      3.80 o 
   1   6   7        6.90       12.81      1.25 o 
   2   6   7       32.23       34.00      1.94 o 
   3   6   7       80.77       85.61      3.26 o 
   4   6   7        2.99        6.11      1.43 o 
  -6   7   7       35.84       34.50      2.50 o 
  -5   7   7        8.61       10.78      1.48 o 
  -4   7   7       26.29       27.84      1.88 o 
  -3   7   7       30.00       26.31      1.18 o 
  -2   7   7       21.06       20.82      1.16 o 
  -1   7   7        1.68        0.14      0.71 o 
   0   7   7       20.90       20.83      1.54 o 
   1   7   7      171.97      157.35      3.25 o 
   2   7   7       17.93       18.41      1.62 o 
   3   7   7       97.72       88.02      2.94 o 
   4   7   7       14.81       13.47      1.48 o 
  -6   8   7        8.02        5.31      1.71 o 
  -5   8   7        9.72       12.04      1.47 o 
  -4   8   7        4.47        3.02      1.26 o 
  -3   8   7       54.61       52.71      1.95 o 
  -2   8   7      767.37      776.41      6.30 o 
  -1   8   7       73.92       76.03      1.63 o 
   0   8   7       19.35       17.65      1.31 o 
   1   8   7       64.70       67.59      3.50 o 
   2   8   7        2.26        4.24      1.26 o 
   3   8   7       85.68       93.48      2.92 o 
   4   8   7        5.89        5.69      1.44 o 
  -6   9   7       36.06       35.51      2.58 o 
  -5   9   7      195.23      201.69      4.25 o 
  -4   9   7       25.73       29.76      1.96 o 
  -3   9   7       25.25       30.14      1.10 o 
  -2   9   7      108.11      110.31      2.01 o 
  -1   9   7      102.54      108.77      1.90 o 
   0   9   7       16.59       19.38      1.37 o 
   1   9   7      453.26      418.63      6.58 o 
   2   9   7       12.79       17.06      1.60 o 
   3   9   7       99.89      103.47      3.46 o 
   4   9   7      123.28      128.27      3.42 o 
  -6  10   7        0.11       -1.17      1.42 o 
  -5  10   7       84.88      101.44      3.12 o 
  -4  10   7       15.64       18.12      1.76 o 
  -3  10   7       26.14       31.26      1.16 o 
  -2  10   7       43.05       38.63      1.35 o 
  -1  10   7        7.31        5.45      0.83 o 
   0  10   7      273.48      263.03      3.92 o 
   1  10   7       94.89       95.98      2.67 o 
   2  10   7        3.20        5.61      1.45 o 
   3  10   7        9.27       10.49      1.55 o 
  -6  11   7       19.54       20.34      2.24 o 
  -5  11   7       97.79       95.61      3.12 o 
  -4  11   7       44.30       43.04      2.22 o 
  -3  11   7        7.71        5.33      0.80 o 
  -2  11   7       50.68       51.91      1.49 o 
  -1  11   7       29.90       32.40      1.23 o 
   0  11   7        4.77        3.49      1.16 o 
   1  11   7       65.92       61.75      2.79 o 
   2  11   7       24.30       25.78      2.03 o 
   3  11   7       83.75       89.09      3.89 o 
  -6  12   7       47.36       41.44      2.77 o 
  -5  12   7       29.95       30.12      2.10 o 
  -4  12   7       28.51       31.65      2.03 o 
  -3  12   7       45.38       47.41      1.39 o 
  -2  12   7       17.21       16.51      1.06 o 
  -1  12   7      109.22      105.06      2.01 o 
   0  12   7       60.71       63.40      2.27 o 
   1  12   7        1.11       -0.90      0.90 o 
   2  12   7       30.27       33.08      2.22 o 
   3  12   7       60.16       62.75      2.57 o 
  -6  13   7       56.73       73.39      3.42 o 
  -5  13   7       30.63       35.89      2.60 o 
  -4  13   7       70.21       67.82      2.64 o 
  -3  13   7        5.59        5.74      0.93 o 
  -2  13   7       40.69       34.04      1.31 o 
  -1  13   7      152.44      172.07      2.52 o 
   0  13   7       49.83       46.97      2.25 o 
   1  13   7        1.13        0.29      0.94 o 
   2  13   7      100.57       98.90      3.76 o 
   3  13   7        5.02        6.22      1.61 o 
  -6  14   7       33.82       29.87      2.55 o 
  -5  14   7       42.32       34.90      2.23 o 
  -4  14   7       43.08       39.49      2.19 o 
  -3  14   7        2.71        1.00      0.89 o 
  -2  14   7       72.60       80.11      1.79 o 
  -1  14   7      164.89      176.34      2.58 o 
   0  14   7        0.05        0.65      1.05 o 
   1  14   7        6.84        6.59      1.72 o 
   2  14   7      128.81      135.50      5.39 o 
   3  14   7        4.24        2.38      1.49 o 
  -5  15   7       33.35       36.53      2.38 o 
  -4  15   7        5.94        7.95      1.60 o 
  -3  15   7       11.81       14.81      1.18 o 
  -2  15   7       51.63       49.73      1.51 o 
  -1  15   7      140.76      145.62      2.46 o 
   0  15   7       29.01       27.83      1.75 o 
   1  15   7       21.87       27.61      1.76 o 
   2  15   7       85.71      102.96      4.47 o 
   3  15   7       11.17       17.08      1.98 o 
  -5  16   7       14.59       20.55      1.99 o 
  -4  16   7       42.73       42.59      2.33 o 
  -3  16   7      180.83      168.20      2.79 o 
  -2  16   7       22.32       21.47      1.18 o 
  -1  16   7       19.89       27.92      1.40 o 
   0  16   7      211.39      208.73      3.98 o 
   1  16   7       62.84       69.89      2.83 o 
   2  16   7       36.06       52.84      3.05 o 
   3  16   7        0.39        0.30      1.51 o 
  -5  17   7        1.78        0.31      1.42 o 
  -4  17   7        5.22        4.60      1.45 o 
  -3  17   7      144.45      141.73      2.56 o 
  -2  17   7       63.62       62.75      1.66 o 
  -1  17   7       62.99       70.97      1.90 o 
   0  17   7        0.01       -0.99      1.07 o 
   1  17   7        0.52        2.67      1.22 o 
   2  17   7        3.40        5.52      1.83 o 
   3  17   7       37.75       32.21      2.70 o 
  -5  18   7        0.00       -0.92      1.38 o 
  -4  18   7        0.98       -1.07      1.34 o 
  -3  18   7        5.90        5.74      1.11 o 
  -2  18   7       97.12      104.94      2.05 o 
  -1  18   7       60.41       58.34      1.79 o 
   0  18   7       12.82       16.90      1.58 o 
   1  18   7       95.82      100.33      2.91 o 
   2  18   7        8.24        8.50      1.95 o 
  -5  19   7       27.20       30.16      2.28 o 
  -4  19   7       26.26       27.94      2.33 o 
  -3  19   7       67.32       54.53      1.88 o 
  -2  19   7        4.39        3.08      0.97 o 
  -1  19   7       15.36       16.46      1.24 o 
   0  19   7        0.57        0.34      1.16 o 
   1  19   7        1.07        2.11      1.23 o 
   2  19   7        3.69        5.23      1.97 o 
  -4  20   7        1.27        1.39      1.43 o 
  -3  20   7       12.52       12.47      1.24 o 
  -2  20   7        3.76        1.68      0.94 o 
  -1  20   7        4.76        6.46      1.11 o 
   0  20   7       35.60       37.82      2.04 o 
   1  20   7       31.09       39.29      3.12 o 
   2  20   7        1.51        2.68      1.81 o 
  -4  21   7       48.12       49.36      2.57 o 
  -3  21   7        2.85        2.43      1.03 o 
  -2  21   7       26.38       23.69      1.44 o 
  -1  21   7      115.29      119.04      2.49 o 
   0  21   7        0.98        2.32      1.25 o 
   1  21   7       24.17       25.41      1.86 o 
   2  21   7       59.04       59.46      3.40 o 
  -4  22   7       98.52       95.93      3.33 o 
  -3  22   7      193.25      190.69      3.22 o 
  -2  22   7       14.08       15.74      1.36 o 
  -1  22   7       23.58       26.47      1.49 o 
   0  22   7       48.10       41.18      2.15 o 
   1  22   7       39.40       46.56      2.33 o 
  -4  23   7       27.36       30.95      2.31 o 
  -3  23   7       12.41       13.81      1.29 o 
  -2  23   7       14.47       16.10      1.46 o 
  -1  23   7       12.01       17.85      1.35 o 
   0  23   7        0.05        1.00      1.30 o 
   1  23   7        5.39        8.37      1.51 o 
  -3  24   7        1.16        3.64      1.14 o 
  -2  24   7        8.35        5.23      1.17 o 
  -1  24   7        1.66        2.64      1.07 o 
   0  24   7        2.40        1.08      1.32 o 
   1  24   7        6.63        6.45      1.51 o 
  -3  25   7       39.93       41.46      1.79 o 
  -2  25   7        9.28        5.16      1.32 o 
  -1  25   7       32.09       29.37      1.62 o 
   0  25   7        3.43        1.74      1.33 o 
  -2  26   7       20.91       28.10      1.84 o 
  -1  26   7        0.60        0.00      1.07 o 
  -6   0   8      222.05      236.76      6.11 o 
  -4   0   8        1.93        1.26      1.85 o 
  -2   0   8       69.63       62.72      2.33 o 
   0   0   8      120.44      121.21      4.32 o 
   2   0   8       11.12        3.64      2.56 o 
  -6   1   8        2.14        5.43      1.60 o 
  -5   1   8       67.15       70.27      2.83 o 
  -4   1   8       46.32       45.85      2.37 o 
  -3   1   8        0.34       -0.84      0.84 o 
  -2   1   8        3.57        5.10      0.91 o 
  -1   1   8        2.03       -1.03      1.03 o 
   0   1   8       34.86       31.29      1.84 o 
   1   1   8      126.61      121.97      3.85 o 
   2   1   8        9.17        7.42      1.93 o 
   3   1   8        4.55        5.60      1.50 o 
  -6   2   8        7.45        6.74      1.49 o 
  -5   2   8        0.22        1.13      1.43 o 
  -4   2   8       25.13       25.52      1.98 o 
  -3   2   8       57.26       56.76      1.73 o 
  -2   2   8      177.29      177.94      2.43 o 
  -1   2   8       19.99       18.19      1.58 o 
   0   2   8       17.41       14.88      1.52 o 
   1   2   8       18.07       20.00      1.66 o 
   2   2   8        8.14        7.53      1.96 o 
   3   2   8       15.55       15.67      1.98 o 
  -6   3   8        0.34       -0.40      1.30 o 
  -5   3   8        3.38        4.38      1.53 o 
  -4   3   8      134.08      130.76      3.49 o 
  -3   3   8       78.66       74.00      1.93 o 
  -2   3   8       38.43       44.18      1.37 o 
  -1   3   8        0.00       -0.45      0.93 o 
   0   3   8       98.16       92.79      2.71 o 
   1   3   8       26.79       25.79      2.11 o 
   2   3   8       98.00      100.87      4.00 o 
   3   3   8        0.10        2.64      1.56 o 
  -5   4   8        2.78        2.77      1.33 o 
  -4   4   8        7.13        5.67      1.56 o 
  -3   4   8      118.92      116.14      2.45 o 
  -2   4   8       15.02       16.48      1.12 o 
  -1   4   8      491.93      490.66      4.99 o 
   0   4   8       21.48       22.62      1.69 o 
   1   4   8       38.10       39.46      2.00 o 
   2   4   8        1.99        7.51      2.17 o 
   3   4   8       36.51       44.78      3.48 o 
  -5   5   8        0.35        0.73      1.25 o 
  -4   5   8        2.03        0.30      1.34 o 
  -3   5   8      503.18      520.57      5.26 o 
  -2   5   8       25.79       29.59      1.31 o 
  -1   5   8        3.04        5.76      1.07 o 
   0   5   8       62.11       60.03      2.67 o 
   1   5   8       25.52       26.36      1.77 o 
   2   5   8      275.79      276.02      6.46 o 
   3   5   8       13.79       16.12      2.23 o 
  -5   6   8        2.16        4.97      1.40 o 
  -4   6   8        4.45        0.81      1.40 o 
  -3   6   8       13.34       19.11      1.27 o 
  -2   6   8       41.82       41.39      1.43 o 
  -1   6   8      380.32      393.70      4.61 o 
   0   6   8       24.75       26.15      1.78 o 
   1   6   8        5.23        3.41      1.25 o 
   2   6   8       96.59      112.03      4.18 o 
  -5   7   8        0.22        0.28      1.40 o 
  -4   7   8       52.54       51.96      2.50 o 
  -3   7   8      175.46      175.40      2.79 o 
  -2   7   8      159.38      153.54      2.42 o 
  -1   7   8       31.35       33.96      1.90 o 
   0   7   8       20.08       25.60      1.58 o 
   1   7   8       15.58       19.45      1.71 o 
   2   7   8       17.21       18.71      2.34 o 
  -5   8   8        3.89        6.35      1.63 o 
  -4   8   8       57.06       61.61      2.64 o 
  -3   8   8       76.69       68.91      1.88 o 
  -2   8   8      127.86      131.50      2.42 o 
  -1   8   8      249.86      242.76      3.43 o 
   0   8   8        0.29        1.92      1.10 o 
   1   8   8        0.99       -0.57      1.19 o 
   2   8   8       17.13       13.69      2.18 o 
  -5   9   8       23.16       23.59      2.08 o 
  -4   9   8        1.92        2.98      1.51 o 
  -3   9   8      226.02      222.36      3.16 o 
  -2   9   8       29.67       33.22      1.39 o 
  -1   9   8        0.82       -0.25      1.06 o 
   0   9   8       93.15       95.87      2.68 o 
   1   9   8       24.74       27.58      1.89 o 
   2   9   8        8.07        5.66      1.83 o 
  -5  10   8        0.12        0.59      1.49 o 
  -4  10   8        8.43        5.30      1.56 o 
  -3  10   8       11.05       11.39      1.08 o 
  -2  10   8        5.89        8.19      1.31 o 
  -1  10   8        6.57        9.26      1.16 o 
   0  10   8       12.12       13.03      1.51 o 
   1  10   8      257.32      269.78      4.29 o 
   2  10   8       47.19       40.36      2.86 o 
  -5  11   8      108.94      111.62      3.53 o 
  -4  11   8       13.96       10.23      1.71 o 
  -3  11   8      135.27      123.94      2.77 o 
  -2  11   8       26.15       23.97      1.29 o 
  -1  11   8       46.24       44.54      1.64 o 
   0  11   8       87.12       99.18      3.49 o 
   1  11   8       23.93       30.10      2.19 o 
   2  11   8       33.97       35.37      2.87 o 
  -5  12   8       11.12       13.60      1.86 o 
  -4  12   8        0.38       -1.36      1.38 o 
  -3  12   8        2.01        1.73      0.92 o 
  -2  12   8        6.70        7.87      1.11 o 
  -1  12   8       43.05       37.83      1.55 o 
   0  12   8       88.46       89.81      2.80 o 
   1  12   8      163.13      173.11      3.43 o 
   2  12   8       27.33       20.01      2.45 o 
  -5  13   8       26.60       39.12      2.51 o 
  -4  13   8        0.49        0.76      1.46 o 
  -3  13   8       24.66       21.05      1.24 o 
  -2  13   8       63.38       62.83      1.86 o 
  -1  13   8       17.70       22.06      1.36 o 
   0  13   8        1.06       -0.79      1.22 o 
   1  13   8        3.18        3.08      1.33 o 
   2  13   8        2.95        7.47      1.93 o 
  -4  14   8       40.29       39.34      2.40 o 
  -3  14   8        5.33        3.56      0.98 o 
  -2  14   8        1.79        2.61      1.01 o 
  -1  14   8       21.74       25.99      1.48 o 
   0  14   8        1.96        4.90      1.34 o 
   1  14   8       28.99       25.33      1.88 o 
   2  14   8       22.27       25.20      2.60 o 
  -4  15   8       37.97       40.64      2.44 o 
  -3  15   8       27.64       29.61      1.96 o 
  -2  15   8       43.66       42.56      1.69 o 
  -1  15   8       26.21       32.82      2.01 o 
   0  15   8       28.73       29.27      1.95 o 
   1  15   8        3.55        3.73      1.55 o 
  -4  16   8        1.44        0.69      1.47 o 
  -3  16   8       18.83       13.07      1.30 o 
  -2  16   8      102.25      105.77      2.40 o 
  -1  16   8       39.77       38.59      1.58 o 
   0  16   8       14.44       18.42      1.75 o 
   1  16   8        2.88        2.05      1.29 o 
  -4  17   8        8.62        8.83      1.76 o 
  -3  17   8        3.32        6.63      1.26 o 
  -2  17   8       18.65       16.16      1.41 o 
  -1  17   8        5.35        7.51      1.12 o 
   0  17   8       42.50       57.61      2.47 o 
   1  17   8        1.04       -0.15      1.24 o 
  -3  18   8        0.49       -1.04      1.04 o 
  -2  18   8        6.82        4.82      1.23 o 
  -1  18   8      162.27      177.90      2.93 o 
   0  18   8        0.01        0.16      1.28 o 
   1  18   8        8.77        7.09      1.53 o 
  -3  19   8        0.62       -1.12      1.12 o 
  -2  19   8       46.28       46.51      1.95 o 
  -1  19   8       41.63       45.89      1.71 o 
   0  19   8       13.89       19.47      1.82 o 
  -3  20   8        0.01       -1.17      1.17 o 
  -2  20   8       14.61       15.23      1.49 o 
  -1  20   8       19.60       26.75      1.66 o 
   0  20   8       27.80       31.25      2.11 o 
  -2  21   8       33.23       38.14      1.97 o 
  -1  21   8        6.64       11.25      1.40 o 
  -3   0   9      219.39      228.78      5.65 o 
  -1   0   9       12.65       13.88      1.53 o 
   1   0   9        3.45        3.44      1.93 o 
  -4   1   9       42.06       42.01      2.31 o 
  -3   1   9        0.51        1.41      1.14 o 
  -2   1   9       21.95       21.77      1.51 o 
  -1   1   9        9.54        9.55      1.13 o 
   0   1   9       64.98       80.30      3.51 o 
   1   1   9        0.21       -1.17      1.17 o 
  -4   2   9       22.82       25.70      1.50 o 
  -3   2   9       26.05       21.96      1.90 o 
  -2   2   9        0.36       -0.05      0.99 o 
  -1   2   9        0.28       -0.23      0.94 o 
   0   2   9        0.12       -1.46      1.46 o 
   1   2   9        1.99        3.94      1.36 o 
  -4   3   9        4.42        4.89      0.97 o 
  -3   3   9       14.51       15.63      1.55 o 
  -2   3   9       29.89       33.12      1.56 o 
  -1   3   9        1.00        1.68      0.97 o 
   0   3   9        4.87        4.15      1.81 o 
   1   3   9        9.30        9.49      1.55 o 
  -4   4   9       29.24       30.32      1.74 o 
  -3   4   9        0.14       -0.49      1.28 o 
  -2   4   9       16.57       13.44      1.30 o 
  -1   4   9       34.37       36.76      1.53 o 
   0   4   9      118.01      124.39      3.36 o 
   1   4   9        2.28        2.47      1.35 o 
  -4   5   9       12.32       13.41      1.54 o 
  -3   5   9       52.56       54.46      2.18 o 
  -2   5   9      246.66      262.73      3.61 o 
  -1   5   9        0.27       -0.13      0.99 o 
   0   5   9       42.54       43.86      2.93 o 
   1   5   9       16.13       17.14      1.77 o 
  -4   6   9        0.36       -0.11      1.10 o 
  -3   6   9        1.15        0.90      1.23 o 
  -2   6   9      159.06      161.19      3.06 o 
  -1   6   9       27.24       25.47      1.50 o 
   0   6   9       34.81       37.53      1.96 o 
   1   6   9       12.62       11.58      1.63 o 
  -4   7   9       25.21       28.60      1.70 o 
  -3   7   9        2.57        2.79      1.30 o 
  -2   7   9       70.78       64.50      2.33 o 
  -1   7   9       31.14       34.05      1.62 o 
   0   7   9        0.00       -1.14      1.15 o 
   1   7   9       14.65       12.17      1.65 o 
  -4   8   9        1.21        0.94      1.12 o 
  -3   8   9        0.05       -1.09      1.20 o 
  -2   8   9        9.90       10.42      1.85 o 
  -1   8   9       21.70       25.90      1.52 o 
   0   8   9       29.26       26.98      1.80 o 
  -3   9   9        8.42        9.08      1.43 o 
  -2   9   9      266.26      273.55      4.18 o 
  -1   9   9        5.57        6.45      1.18 o 
   0   9   9       10.31       10.02      1.60 o 
  -3  10   9        0.48        2.25      1.33 o 
  -2  10   9        1.45        5.07      1.27 o 
  -1  10   9        3.43        1.70      1.08 o 
   0  10   9       13.77       14.96      1.72 o 
  -3  11   9      244.78      238.47      5.53 o 
  -2  11   9       86.89       90.14      2.89 o 
  -1  11   9       24.98       29.25      1.60 o 
   0  11   9        0.03        0.29      1.32 o 
  -3  12   9        5.93        8.26      1.29 o 
  -2  12   9        5.79        2.88      1.55 o 
  -1  12   9        0.14        1.98      1.73 o 
  -2  13   9       14.60       13.99      1.58 o 
  -1  13   9      133.79      132.71      5.06 o 
  -2  14   9       20.04       23.03      2.18 o 
                                                 
